# Supplementary material for: The Australian Traumatic Brain Injury Initiative: Systematic Review of Clinical Factors Associated with Outcomes in People with Moderate-Severe Traumatic Brain Injury
Source: Neurotrauma Rep. 2024 Jul 4;5(1):0. doi: 10.1089/neur.2023.0111 (PMC11286001; doi:10.1089/neur.2023.0111)
Supplement: Supplementary Data S2 [file neur.2023.0111_supplementarydatas2.csv]

rcd.id	frst.auth	yr.pub	area	stdy.dsgn	t.snc.inj	outcm	outcm.type	outcm.time	prdctr	prdctr.type	prdctr.time	prdctr.msrmt	prdctr.popn	prdctr.popn.descr	stdy.n	adj.anls	efct.msr	efct.pe	efct.lci	efct.uci	efct.pred.val	outcm.cmn	prdctr.cmn
Abdelgadir.2018	Abdelgadir	2018	clin	retro cs-ctl	-	mortality	clin outcm	-	GCS	clin charac	admission	GCS <13 vs >=13 (ref)	No	paediatric - age ≤18y	381	Yes	OR	18.1	4.2	78.6	Low	mortality	GCS
Abdelgadir.2017	Abdelgadir	2017	clin	retro cs-ctl	-	mortality	clin outcm	-	GCS	clin charac	admission	GCS 9 - 12 vs >=13 (ref)	No	NA	1854	Yes	OR	3.76	2.32	6.1	High	mortality	GCS
Abdelgadir.2017	Abdelgadir	2017	clin	retro cs-ctl	-	mortality	clin outcm	-	GCS	clin charac	admission	GCS 3 - 8 vs >= 13 (ref)	No	NA	1854	Yes	OR	16.05	10.43	24.69	High	mortality	GCS
Abeytunge.2021	Abeytunge	2021	clin	retro cs-ctl	-	PICU mortality	clin outcm	-	GCS	clin charac	ICU	NA	No	paediatric severe TBI (pre-sedation Glasgow Coma Scale [GCS] score<=8)	196	Yes	OR	0.48	0.34	0.67	Low	mortality	GCS
Abouhashem.2021	Abouhashem	2021	clin	retro cs-ctl	-	mortality	clin outcm	-	GCS 4	-	-	NA	No	severe traumatic brain injury treated by decompressive craniectomy	104	Yes	OR	8.72	0.3	246.74	Null	mortality	GCS
Abouhashem.2021	Abouhashem	2021	clin	retro cs-ctl	-	mortality	clin outcm	-	GCS 5	-	-	NA	No	severe traumatic brain injury treated by decompressive craniectomy	104	Yes	OR	0.31	0.03	3.95	Null	mortality	GCS
Abouhashem.2021	Abouhashem	2021	clin	retro cs-ctl	-	mortality	clin outcm	-	GCS 6	-	-	NA	No	severe traumatic brain injury treated by decompressive craniectomy	104	Yes	OR	0.08	0.01	1.48	Null	mortality	GCS
Abouhashem.2021	Abouhashem	2021	clin	retro cs-ctl	-	mortality	clin outcm	-	GCS 7	-	-	NA	No	severe traumatic brain injury treated by decompressive craniectomy	104	Yes	OR	0.07	0.01	1.16	Null	mortality	GCS
Abouhashem.2021	Abouhashem	2021	clin	retro cs-ctl	-	mortality	clin outcm	-	GCS 8	-	-	NA	No	severe traumatic brain injury treated by decompressive craniectomy	104	Yes	OR	0.17	0.01	6.1	Null	mortality	GCS
Abouhashem.2021	Abouhashem	2021	clin	retro cs-ctl	-	mortality	clin outcm	-	Isocoric pupils	-	-	NA	No	severe traumatic brain injury treated by decompressive craniectomy	104	Yes	OR	0.04	0.003	0.553	Low	mortality	pupil reactivity
Abouhashem.2021	Abouhashem	2021	clin	retro cs-ctl	-	mortality	clin outcm	-	Lung injury	-	-	NA	No	severe traumatic brain injury treated by decompressive craniectomy	104	Yes	OR	17.05	1.13	256.0	Low	mortality	complications
Adams.2017	Adams	2017	clin	prosp cht	-	mortality	clin outcm	-	GCS	clin charac	pre-intubation	9-15 vs 3-8 (ref)	No	severe TBI with ICP monitoring	601	Yes	OR	0.6	0.45	0.8	Low	mortality	GCS
Adams.2017	Adams	2017	clin	prosp cht	-	mortality	clin outcm	-	Primary injury type	clin charac	-	mass lesion vs diffuse (ref)	No	severe TBI with ICP monitoring	601	Yes	OR	0.2	0.12	0.34	Low	mortality	Injury type
Ahmed.2015	Ahmed	2015	clin	retro cs-ctl	-	Duration of mechanical ventilation (days)	clin outcm	-	Acute kidney injury	-	-	Acute kidney injury vs no acute kidney injury	No	severe TBI (Glasgow coma scale [GCS] <= 8) due to road traffic accidents who underwent surgery	395	No	other	5.3	NA	NA	Low	Intubation	complications
Ahmed.2015	Ahmed	2015	clin	retro cs-ctl	-	ICU length of stay	clin outcm	discharge, ICU	Acute kidney injury	-	-	Acute kidney injury vs no acute kidney injury	No	severe TBI (Glasgow coma scale [GCS] <= 8) due to road traffic accidents who underwent surgery	395	No	other	14.0	NA	NA	Low	Length of stay	complications
Ahmed.2015	Ahmed	2015	clin	retro cs-ctl	-	Hospital length of stay	clin outcm	discharge	Acute kidney injury	-	-	Acute kidney injury vs no acute kidney injury	No	severe TBI (Glasgow coma scale [GCS] <= 8) due to road traffic accidents who underwent surgery	395	No	other	17.7	NA	NA	Low	Length of stay	complications
Ahmed.2015	Ahmed	2015	clin	retro cs-ctl	-	GCS at discharge	clin outcm	discharge	Acute kidney injury	-	-	Acute kidney injury vs no acute kidney injury	No	severe TBI (Glasgow coma scale [GCS] <= 8) due to road traffic accidents who underwent surgery	395	No	other	6.6	NA	NA	Low	GCS	complications
Gan.2004	Gan	2004	clin	retro cht	-	Death	-	6 months	GCS =<8	-	-	NA	No	20-40 years old	213	No	other	0.341	NA	NA	Low	mortality	GCS
Gan.2004	Gan	2004	clin	retro cht	-	Poor outcome	-	6 months	GCS =<8	-	-	NA	No	20-40 years old	213	No	other	0.205	NA	NA	Low	GOSE	GCS
Gan.2004	Gan	2004	clin	retro cht	-	Good outcome	-	6 months	GCS =<8	-	-	NA	No	20-40 years old	213	No	other	0.455	NA	NA	Low	GOSE	GCS
Gan.2004	Gan	2004	clin	retro cht	-	Death	-	6 months	GCS =<8	-	-	NA	No	≥64 years	213	No	other	0.722	NA	NA	Low	mortality	GCS
Gan.2004	Gan	2004	clin	retro cht	-	Poor outcome	-	6 months	GCS =<8	-	-	NA	No	≥64 years	213	No	other	0.111	NA	NA	Low	GOSE	GCS
Gan.2004	Gan	2004	clin	retro cht	-	Good outcome	-	6 months	GCS =<8	-	-	NA	No	≥64 years	213	No	other	0.167	NA	NA	Low	GOSE	GCS
Gao.2014	Gao	2014	clin	prosp cht	-	Unfavorable outcome	-	6 months	Pupils unreactive on admission	-	-	NA	No	severe TBI	128	No	other	42 (66.7%)	NA	NA	Low	GOSE	pupil reactivity
Gao.2014	Gao	2014	clin	prosp cht	-	Favorable outcome	-	6 months	Pupils unreactive on admission	-	-	NA	No	severe TBI	128	No	other	23 (35.4%)	NA	NA	Low	GOSE	pupil reactivity
Gao.2014	Gao	2014	clin	prosp cht	-	Unfavorable outcome	-	6 months	Systolic arterial pressure (mmHg)	-	-	NA	No	severe TBI	128	No	mean	118.3	33.3	NA	Null	GOSE	blood pressure
Gao.2014	Gao	2014	clin	prosp cht	-	Favorable outcome	-	6 months	Systolic arterial pressure (mmHg)	-	-	NA	No	severe TBI	128	No	mean	126.3	22.6	NA	Null	GOSE	blood pressure
Gao.2014	Gao	2014	clin	prosp cht	-	Unfavorable outcome	-	6 months	Diastolic arterial pressure (mmHg)	-	-	NA	No	severe TBI	128	No	mean	69.6	22.4	NA	Null	GOSE	blood pressure
Gao.2014	Gao	2014	clin	prosp cht	-	Favorable outcome	-	6 months	Diastolic arterial pressure (mmHg)	-	-	NA	No	severe TBI	128	No	mean	75.2	15.1	NA	Null	GOSE	blood pressure
Gao.2014	Gao	2014	clin	prosp cht	-	Non-survivors	-	6 months	Pupils unreactive on admission	-	-	NA	No	severe TBI	128	No	other	31 (79.5%)	NA	NA	Low	mortality	pupil reactivity
Gao.2014	Gao	2014	clin	prosp cht	-	Survivors	-	6 months	Pupils unreactive on admission	-	-	NA	No	severe TBI	128	No	other	34(38.2%)	NA	NA	Low	mortality	pupil reactivity
Gao.2014	Gao	2014	clin	prosp cht	-	Non-survivors	-	6 months	Systolic arterial pressure (mmHg)	-	-	NA	No	severe TBI	128	No	mean	115.3	35.0	NA	Null	mortality	blood pressure
Gao.2014	Gao	2014	clin	prosp cht	-	Survivors	-	6 months	Systolic arterial pressure (mmHg)	-	-	NA	No	severe TBI	128	No	mean	125.5	24.7	NA	Null	mortality	blood pressure
Gao.2014	Gao	2014	clin	prosp cht	-	Non-survivors	-	6 months	Diastolic arterial pressure (mmHg)	-	-	NA	No	severe TBI	128	No	mean	69.1	21.9	NA	Null	mortality	blood pressure
Gao.2014	Gao	2014	clin	prosp cht	-	Survivors	-	6 months	Diastolic arterial pressure (mmHg)	-	-	NA	No	severe TBI	128	No	mean	73.9	17.8	NA	Null	mortality	blood pressure
Aldossary.2019	Aldossary	2019	clin	prosp cs-ctl	-	GOSE	clin outcm	1 year	loss of consciousness	-	-	duration of LOC	No	severe TBI (GCS <=8) age 18 - 60y	251	Yes	other	−0.003	−0.010	0.003	Null	GOSE	consciousness
Aldossary.2019	Aldossary	2019	clin	prosp cs-ctl	-	GOSE	clin outcm	1 year	post-traumatic amnesia	-	-	duration of PTA	No	severe TBI (GCS <=8) age 18 - 60y	251	Yes	other	−0.369	−0.420	−0.318	Low	GOSE	PTA
Al-Hassani.2018	Al-Hassani	2018	clin	retro cht	-	functional independence measure (FIM) >=80	-	discharge, rehab	systolic blood pressure	clin charac	admission	NA	No	moderate to severe TBI; entire sample = male	201	Yes	OR	0.99	0.98	1.01	Null	FIM	blood pressure
Al-Hassani.2018	Al-Hassani	2018	clin	retro cht	-	functional independence measure (FIM) >=80	-	discharge, rehab	injury severity	clin charac	-	injury severity score (ISS)	No	moderate to severe TBI; entire sample = male	201	Yes	OR	0.97	0.92	1.02	Null	FIM	ISS
Al-Hassani.2018	Al-Hassani	2018	clin	retro cht	-	functional independence measure (FIM) >=80	-	discharge, rehab	injury severity	clin charac	-	head Abbreviated Injury Scale (AIS)	No	moderate to severe TBI; entire sample = male	201	Yes	OR	0.85	0.27	1.27	Null	FIM	ISS
Al-Hassani.2018	Al-Hassani	2018	clin	retro cht	-	functional independence measure (FIM) >=80	-	discharge, rehab	GCS	clin charac	admission	NA	No	moderate to severe TBI; entire sample = male	201	Yes	OR	1.04	0.94	1.14	Null	FIM	GCS
Alhelali.2015	Alhelali	2015	clin	retro cht	-	mortality	clin outcm	-	Absent pupillary response	clin charac	-	NA	No	severe TBI (GCS <=8), age <18 years	180	Yes	OR	30.47	7.37	126.0	Low	mortality	pupil reactivity
Alhelali.2015	Alhelali	2015	clin	retro cht	-	mortality	clin outcm	-	GCS - motor	clin charac	-	NA	No	severe TBI (GCS <=8), age <18 years	180	Yes	OR	0.21	0.08	0.53	Low	mortality	GCS
Alhelali.2015	Alhelali	2015	clin	retro cht	-	mortality	clin outcm	-	hypotension	clin charac	-	NA	No	severe TBI (GCS <=8), age <18 years	180	Yes	OR	5.14	1.13	23.34	Low	mortality	blood pressure
Alhelali.2015	Alhelali	2015	clin	retro cht	-	mortality	clin outcm	-	injury severity score	clin charac	-	NA	No	severe TBI (GCS <=8), age <18 years	180	Yes	OR	1.06	0.995	1.14	Null	mortality	ISS
Amagasa.2018	Amagasa	2018	clin	retro cht	-	pediatric cerebral performance category (PCPC) scale score >= 3	clin outcm	discharge	GCS	clin charac	-	GCS score of ≤ 12	No	infants with traumatic intracranial hemorrhage	166	Yes	OR	130.7	7.2	2323.0	Low	PCPCS	GCS
Amagasa.2018	Amagasa	2018	clin	retro cht	-	pediatric cerebral performance category (PCPC) scale score >= 3	clin outcm	discharge	pediatric index of mortality 2 (PIM2) score	clin charac	-	NA	No	infants with traumatic intracranial hemorrhage	166	Yes	OR	1.6	1.1	2.3	Low	PCPCS	PIM2
Greuters.2011	Greuters	2011	clin	retro cht	-	mortality	-	-	GCS <9	-	-	NA	Yes	CT -confirmed isolated TB	107	Yes	OR	7.11	0.6	84.53	Null	mortality	GCS
Greuters.2011	Greuters	2011	clin	retro cht	-	mortality	-	-	Disturbed pupillary reflex	-	-	NA	Yes	CT -confirmed isolated TB	107	Yes	OR	4.78	1.35	17.0	Low	mortality	pupil reactivity
Alimohammadi.2022	Alimohammadi	2022	clin	retro cht	-	GOS 1 - 3	clin outcm	discharge	GCS	clin charac	-	NA	No	Paediatric - <=14y moderate to severe	374	Yes	OR	3.42	1.88	5.28	Medium	GOSE	GCS
Alimohammadi.2022	Alimohammadi	2022	clin	retro cht	-	GOS 1 - 3	clin outcm	discharge	Pupil reactivity	clin charac	-	NA	No	Paediatric - <=14y moderate to severe	374	Yes	OR	1.83	1.34	2.84	Low	GOSE	pupil reactivity
Amagasa.2017	Amagasa	2017	clin	retro cht	-	poor neurological outcome	clin outcm	discharge, ICU	GCS <= 12	clin charac	admission	NA	No	infants with traumatic intracranial hemorrhage	166	Yes	OR	130.7	7.3	2323.2	Low	PCPCS	GCS
Amagasa.2017	Amagasa	2017	clin	retro cht	-	poor neurological outcome	clin outcm	discharge, ICU	PIM2 pediatric index of mortality 2 score	clin charac	admission	NA	No	infants with traumatic intracranial hemorrhage	166	Yes	OR	1.6	1.1	2.3	Low	PCPCS	PIM2
Ammar.2022	Ammar	2022	clin	retro cht	-	mortality	clin outcm	-	GCS <= 8	clin charac	admission	NA	No	patients who underwent unilateral or bilateral DC following TBI	147	Yes	OR	3.8	1.69	8.54	Low	mortality	GCS
Ammar.2022	Ammar	2022	clin	retro cht	-	mortality	clin outcm	-	Sequential Organ Failure Score >5	clin charac	admission	NA	No	patients who underwent unilateral or bilateral DC following TBI	147	Yes	OR	2.2	1.13	4.32	Low	mortality	Sequential Organ Failure Score
Ammar.2022	Ammar	2022	clin	retro cht	-	mortality	clin outcm	-	Anisocoria or mydriasis	clin charac	post op	NA	No	patients who underwent unilateral or bilateral DC following TBI	147	Yes	OR	13.16	5.0	34.6	Medium	mortality	pupil reactivity
Ammar.2022	Ammar	2022	clin	retro cht	-	GOS 2-3	clin outcm	multiple	GCS <= 8	clin charac	admission	NA	No	patients who underwent unilateral or bilateral DC following TBI	147	Yes	OR	3.93	1.27	12.1	Low	GOSE	GCS
Ammar.2022	Ammar	2022	clin	retro cht	-	GOS 2-3	clin outcm	multiple	Systolic arterial pressure	clin charac	admission	SAP < 90 mmHg	No	patients who underwent unilateral or bilateral DC following TBI	147	Yes	OR	3.54	2.48	5.05	Medium	GOSE	blood pressure
Andrews.1991	Andrews	1991	clin	retro cht	-	GOS 5	clin outcm	multiple	GCS	clin charac	admission	NA	No	traumatic transtentorial herniation	153	No	mean	8.0	NA	NA	Low	GOSE	GCS
Andrews.1991	Andrews	1991	clin	retro cht	-	GOS 4	clin outcm	multiple	GCS	clin charac	admission	NA	No	traumatic transtentorial herniation	153	No	mean	6.0	NA	NA	Low	GOSE	GCS
Andrews.1991	Andrews	1991	clin	retro cht	-	GOS 1 -3	clin outcm	multiple	GCS	clin charac	admission	NA	No	traumatic transtentorial herniation	153	No	mean	4.0	NA	NA	Low	GOSE	GCS
Arbour.2016	Arbour	2016	clin	prosp cht	-	GOSE >5	clin outcm	multiple	GCS	clin charac	-	NA	No	NA	181	No	AUC	0.63	NA	NA	Null	GOSE	GCS
Arbour.2016	Arbour	2016	clin	prosp cht	-	GOSE >5	clin outcm	multiple	post traumatic amnesia	clin charac	-	duration of PTA	No	NA	181	Yes	other	–0.35	NA	NA	Low	GOSE	PTA
Areas.2019	Areas	2019	clin	retro cht	-	mortality	clin outcm	-	GCS 5-6	-	-	GCS 5-6 vs 7-8 (ref)	No	severe TBI (GCS <=8) admitted to ICU	266	Yes	OR	4.45	1.47	14.5	Low	mortality	GCS
Areas.2019	Areas	2019	clin	retro cht	-	mortality	clin outcm	-	GCS 3-4	-	-	GCS 3-4 vs 7-8 (ref)	No	severe TBI (GCS <=8) admitted to ICU	266	Yes	OR	5.6	2.43	12.89	Medium	mortality	GCS
Areas.2019	Areas	2019	clin	retro cht	-	mortality	clin outcm	-	pupil size - anisocoric	-	-	Anisocoric vs isocoric (ref)	No	severe TBI (GCS <=8) admitted to ICU	266	Yes	OR	1.24	0.58	2.65	Null	mortality	pupil reactivity
Areas.2019	Areas	2019	clin	retro cht	-	mortality	clin outcm	-	pupil size - bilateral mydriasis	-	-	bilateral mydriasis vs isocoric (ref)	No	severe TBI (GCS <=8) admitted to ICU	266	Yes	OR	3.48	1.03	11.67	Null	mortality	pupil reactivity
Bahloul.2011	Bahloul	2011	clin	retro cht	-	mortality	clin outcm	-	Pediatric Risk of Mortality (PRISM)	-	-	PRISM > 24	No	paediatric, age <15	276	Yes	OR	10.98	NA	NA	Low	mortality	PRISM
Bahloul.2009	Bahloul	2009	clin	retro cht	-	mortality	clin outcm	-	paediatric trauma score	-	-	NA	No	paediatric; severe TBI (GCS ≤8)	222	No	mean	2.9	NA	NA	Low	mortality	Paediatric Trauma Score
Bahloul.2009	Bahloul	2009	clin	retro cht	-	mortality	clin outcm	-	injury Severity Score	-	-	NA	No	paediatric; severe TBI (GCS ≤8)	222	No	mean	30.0	NA	NA	Low	mortality	ISS
Bahloul.2009	Bahloul	2009	clin	retro cht	-	mortality	clin outcm	-	Paediatric Risk of Mortality score	-	-	NA	No	paediatric; severe TBI (GCS ≤8)	222	No	mean	23.6	NA	NA	Low	mortality	PRISM
Baird.2021	Baird	2021	clin	retro cht	-	mortality	clin outcm	-	GCS	clin charac	admission	NA	No	paediatric; severe TBI (GCS ≤ 8)	195	No	median	3.0	NA	NA	Low	mortality	GCS
Baird.2021	Baird	2021	clin	retro cht	-	mortality	clin outcm	-	ISS	clin charac	admission	NA	No	paediatric; severe TBI (GCS ≤ 8)	195	No	median	33.0	NA	NA	Low	mortality	ISS
Baird.2021	Baird	2021	clin	retro cht	-	mortality due to withdrawal of life-sustaining therapies	clin outcm	-	GCS	clin charac	admission	NA	No	paediatric; severe TBI (GCS ≤ 8)	195	No	median	3.0	NA	NA	Null	mortality	GCS
Baird.2021	Baird	2021	clin	retro cht	-	mortality due to withdrawal of life-sustaining therapies	clin outcm	-	ISS	clin charac	admission	NA	No	paediatric; severe TBI (GCS ≤ 8)	195	No	median	32.5	NA	NA	Null	mortality	ISS
Bao.2019	Bao	2019	clin	retro cht	-	minimally conscious state	clin outcm	6 months	GCS	-	-	NA	No	severe TBI (GCS ≤ 8); age 16-70y; LOC duration >30 days	120	Yes	OR	1.543	1.124	2.119	Low	consciousness	GCS
Bennett.2016	Bennett	2016	clin	prosp cht	-	Functional Status Scale	clin outcm	discharge	GCS	-	admission	NA	No	paediatric = age < 18 years	196	No	OR	0.5	0.7	0.3	Low	Functional Status Scale	GCS
Bennett.2016	Bennett	2016	clin	prosp cht	-	Functional Status Scale	clin outcm	discharge	pupil reactivity	-	ICU	bilaterally fixed pupils	No	paediatric = age < 18 years	196	No	mean	15.0	NA	NA	Low	Functional Status Scale	pupil reactivity
Bernard.2008	Bernard	2008	clin	retro cht	-	GOS 4-5	clin outcm	6 months	GCS	-	admission	NA	No	NA	138	Yes	OR	1.405	1.2	1.66	Low	GOSE	GCS
Bernard.2008	Bernard	2008	clin	retro cht	-	GOS 4-5	clin outcm	6 months	Injury severity score	-	admission	NA	No	NA	138	Yes	OR	0.942	0.89	0.99	Low	GOSE	ISS
Chamoun.2009	Chamoun	2009	clin	retro cht	-	mortality	-	6 months	Injury severity score	-	initial	NA	No	blunt head trauma, GCS 3	189	No	mean	29.47	NA	NA	Null	mortality	ISS
Chamoun.2009	Chamoun	2009	clin	retro cht	-	survival	-	6 months	Injury severity score	-	initial	NA	No	blunt head trauma, GCS 3	189	No	mean	30.19	NA	NA	Null	mortality	ISS
Pakkanen.2019	Pakkanen	2019	clin	retro cht	-	GOSE 5-6	clin outcm	6 months	GCS	-	pre hospital	NA	Yes	isolated, severe	651	Yes	OR	0.85	0.79	0.92	Medium	GOSE	GCS
Pakkanen.2019	Pakkanen	2019	clin	retro cht	-	GOSE 5-6	clin outcm	6 months	hypotension	-	pre hospital	SBP lt 90	Yes	isolated, severe	651	Yes	OR	3.92	1.08	14.23	Low	GOSE	blood pressure
Pakkanen.2019	Pakkanen	2019	clin	retro cht	-	mortality	clin outcm	-	GCS	-	pre hospital	NA	Yes	isolated, severe	634	Yes	OR	1.21	1.2	1.3	Medium	mortality	GCS
Pakkanen.2019	Pakkanen	2019	clin	retro cht	-	mortality	clin outcm	-	hypotension	-	pre hospital	SBP lt 90	Yes	isolated, severe	634	Yes	OR	0.19	0.04	0.82	High	mortality	blood pressure
Chelly.2019	Chelly	2019	clin	retro cht	-	mortality	clin outcm	-	GCS<8	clin charac	-	NA	No	TBI following road traffic accident	694	Yes	OR	2.2	1.3	3.8	Low	mortality	GCS
Chelly.2019	Chelly	2019	clin	retro cht	-	mortality	clin outcm	-	Bilateral mydriasis	clin charac	-	NA	No	TBI following road traffic accident	694	Yes	OR	2.3	1.3	3.9	Low	mortality	pupil reactivity
Chelly.2019	Chelly	2019	clin	retro cht	-	mortality	clin outcm	-	Arterial hypotension	clin charac	-	NA	No	TBI following road traffic accident	694	Yes	OR	2.6	1.5	4.6	Medium	mortality	blood pressure
Chen.2016	Chen	2016	clin	prosp cht	-	GOS 1-3	clin outcm	3 months	GCS	clin charac	-	NA	No	severe TBI (GCS <9)	156	Yes	OR	0.381	0.253	0.573	Low	GOSE	GCS
Chen.2016	Chen	2016	clin	prosp cht	-	GOS 1-3	clin outcm	3 months	Pupil dilation	clin charac	-	NA	No	severe TBI (GCS <9)	156	No	OR	8.592	3.424	21.561	Low	GOSE	pupil reactivity
Chen.2016	Chen	2016	clin	prosp cht	-	GOS 1-3	clin outcm	3 months	Systolic arterial pressure (mmHg)	clin charac	-	NA	No	severe TBI (GCS <9)	156	No	OR	1.003	0.986	1.019	Null	GOSE	blood pressure
Chen.2016	Chen	2016	clin	prosp cht	-	GOS 1-3	clin outcm	3 months	Diastolic arterial pressure (mmHg)	clin charac	-	NA	No	severe TBI (GCS <9)	156	No	OR	0.999	0.965	1.034	Null	GOSE	blood pressure
Chen.2019	Chen	2019	clin	prosp cht	-	survival	clin outcm	30 days	GCS	clin charac	-	NA	No	severe TBI (GCS <9); age 18y	114	Yes	HR	0.401	0.249	0.661	Low	mortality	GCS
Chen.2019	Chen	2019	clin	prosp cht	-	survival	clin outcm	30 days	pupil reactivity	clin charac	-	Unreactive pupils	No	severe TBI (GCS <9); age 18y	114	No	HR	14.009	4.21	46.661	Low	mortality	pupil reactivity
Chen.2019	Chen	2019	clin	prosp cht	-	survival	clin outcm	30 days	Systolic arterial pressure	clin charac	-	NA	No	severe TBI (GCS <9); age 18y	114	No	HR	1.002	0.989	1.016	Null	mortality	blood pressure
Chen.2019	Chen	2019	clin	prosp cht	-	survival	clin outcm	30 days	Diastolic arterial pressure	clin charac	-	NA	No	severe TBI (GCS <9); age 18y	114	No	HR	1.008	0.99	1.029	Null	mortality	blood pressure
Parchani.2014	Parchani	2014	clin	retro cht	-	mortality	clin outcm	-	GCS	clin outcm	pre hospital	NA	Yes	TSAH, alive at admission	403	Yes	OR	0.89	0.79	0.99	Low	mortality	GCS
Parchani.2014	Parchani	2014	clin	retro cht	-	mortality	clin outcm	-	ISS	clin outcm	admission	NA	Yes	TSAH, alive at admission	403	Yes	OR	1.11	1.04	1.17	Low	mortality	ISS
Parchani.2014	Parchani	2014	clin	retro cht	-	mortality	clin outcm	-	SBP	clin charac	pre hospital	NA	Yes	TSAH, alive at admission	403	Yes	OR	1.02	1.0	1.04	Null	mortality	blood pressure
Petroni.2010	Petroni	2010	clin	prosp cht	-	mortality	clin outcm	-	GCS	clin outcm	admission	NA	Yes	GCS<9, non-intub, non-penetr, age>11	148	Yes	OR	0.68	0.5	0.94	High	mortality	GCS
Petroni.2010	Petroni	2010	clin	prosp cht	-	mortality	clin outcm	-	pupil reactivity	clin charac	admission	normal/abnormal	Yes	GCS<9, non-intub, non-penetr, age>11	148	Yes	OR	3.6	1.17	11.08	Low	mortality	pupil reactivity
Petroni.2010	Petroni	2010	clin	prosp cht	-	mortality	clin outcm	-	SBP lt 90	clin charac	admission	NA	Yes	GCS<9, non-intub, non-penetr, age>11	148	Yes	OR	6.21	1.14	33.98	Low	mortality	blood pressure
Petroni.2010	Petroni	2010	clin	prosp cht	-	mortality	clin outcm	-	GCS	clin outcm	admission	NA	Yes	GCS<9, non-intub, non-penetr, age>11	148	Yes	OR	0.59	0.45	0.77	High	mortality	GCS
Petroni.2010	Petroni	2010	clin	prosp cht	-	mortality	clin outcm	-	pupil reactivity	clin charac	admission	normal/abnormal	Yes	GCS<9, non-intub, non-penetr, age>11	148	Yes	OR	6.02	2.37	15.3	Low	mortality	pupil reactivity
Petroni.2010	Petroni	2010	clin	prosp cht	-	mortality	clin outcm	-	SBP lt 90	clin charac	admission	NA	Yes	GCS<9, non-intub, non-penetr, age>11	148	Yes	OR	3.87	0.97	15.47	Null	mortality	blood pressure
Petroni.2010	Petroni	2010	clin	prosp cht	-	GOSE<5	clin outcm	6 months	GCS	clin outcm	admission	NA	Yes	GCS<9, non-intub, non-penetr, age>11	148	Yes	OR	0.71	0.51	0.98	High	GOSE	GCS
Petroni.2010	Petroni	2010	clin	prosp cht	-	GOSE<5	clin outcm	6 months	pupil reactivity	clin charac	admission	normal/abnormal	Yes	GCS<9, non-intub, non-penetr, age>11	148	Yes	OR	3.1	1.01	9.57	Low	GOSE	pupil reactivity
Petroni.2010	Petroni	2010	clin	prosp cht	-	GOSE<5	clin outcm	6 months	SBP lt 90	clin charac	admission	NA	Yes	GCS<9, non-intub, non-penetr, age>11	148	Yes	OR	11.03	1.15	106.07	Low	GOSE	blood pressure
Petroni.2010	Petroni	2010	clin	prosp cht	-	GOSE<5	clin outcm	6 months	GCS	clin outcm	admission	NA	Yes	GCS<9, non-intub, non-penetr, age>11	148	Yes	OR	0.65	0.49	0.85	High	GOSE	GCS
Petroni.2010	Petroni	2010	clin	prosp cht	-	GOSE<5	clin outcm	6 months	pupil reactivity	clin charac	admission	normal/abnormal	Yes	GCS<9, non-intub, non-penetr, age>11	148	Yes	OR	4.36	1.72	11.02	Low	GOSE	pupil reactivity
Petroni.2010	Petroni	2010	clin	prosp cht	-	GOSE<5	clin outcm	6 months	SBP lt 90	clin charac	admission	NA	Yes	GCS<9, non-intub, non-penetr, age>11	148	Yes	OR	7.22	0.88	59.2	Null	GOSE	blood pressure
Chiaretti.2002	Chiaretti	2002	clin	retro cht	-	GOS	-	6 months	GCS	-	-	NA	No	paediatric severe (GCS <=8)	122	Yes	OR	1.8	1.34	2.24	Low	GOSE	GCS
Chiaretti.2002	Chiaretti	2002	clin	retro cht	-	GOS	-	6 months	multiple trauma	-	-	Multiple trauma vs isolated head injury	No	paediatric severe (GCS <=8)	122	Yes	OR	0.27	0.07	1.01	Null	GOSE	multiple trauma
Chiaretti.2002	Chiaretti	2002	clin	retro cht	-	GOS	-	6 months	early complications (hypoxia and hypotension)	-	-	Hypoxia - PaO2 <60mmhg OR SaO2 <90% OR apnea and cyanosis; hypotension - arterial pressure was lower than the fifth percentile by age for at least 15 min	No	paediatric severe (GCS <=8)	122	Yes	OR	0.11	0.02	0.89	Null	GOSE	complications
Chiaretti.2002	Chiaretti	2002	clin	retro cht	-	GOS	-	6 months	post-traumatic seizures	-	within 1 week of injury	NA	No	paediatric severe (GCS <=8)	122	Yes	OR	1.6	1.03	2.43	Low	GOSE	Post traumatic seizure
Chieregato.2005	Chieregato	2005	clin	prosp cht	-	GOS 1 - 3	-	6 months	GCS	-	admission	NA	No	tSAH	141	Yes	OR	3.99	1.72	9.3	Medium	GOSE	GCS
Daley.2022	Daley	2022	clin	retro cht	-	mortality	-	-	pupil reactivity	-	-	fixed pupils	No	paediatric <18y, severe TBI (GCS <=8)	196	Yes	OR	11.68	NA	NA	Low	mortality	pupil reactivity
Pingue.2021	Pingue	2021	clin	retro cht	-	FIM	clin outcm	discharge, rehab	any PTS	clin outcm	-	NA	Yes	dc to rehab 1mo post adm	341	Yes	other	-0.18 (std beta)	NA	NA	-	FIM	Post traumatic seizure
Pingue.2021	Pingue	2021	clin	retro cht	-	GCS	clin outcm	admission, rehab	any PTS	clin outcm	-	NA	Yes	dc to rehab 1mo post adm	341	Yes	OR	0.88	0.62	1.26	Null	GCS	Post traumatic seizure
Pingue.2021	Pingue	2021	clin	retro cht	-	GCS	clin outcm	discharge, rehab	any PTS	clin outcm	-	NA	Yes	dc to rehab 1mo post adm	341	Yes	OR	0.69	0.49	0.97	Medium	GCS	Post traumatic seizure
Pingue.2021	Pingue	2021	clin	retro cht	-	GCS	clin outcm	admission, rehab	EPTS	clin outcm	-	NA	Yes	dc to rehab 1mo post adm	341	Yes	OR	1.16	0.72	1.86	Null	GCS	Post traumatic seizure
Pingue.2021	Pingue	2021	clin	retro cht	-	GCS	clin outcm	discharge, rehab	EPTS	clin outcm	-	NA	Yes	dc to rehab 1mo post adm	341	Yes	OR	1.14	0.7	1.85	Null	GCS	Post traumatic seizure
Pingue.2021	Pingue	2021	clin	retro cht	-	GCS	clin outcm	admission, rehab	LPTS	clin outcm	-	NA	Yes	dc to rehab 1mo post adm	341	Yes	OR	0.61	0.39	0.93	Medium	GCS	Post traumatic seizure
Pingue.2021	Pingue	2021	clin	retro cht	-	GCS	clin outcm	discharge, rehab	LPTS	clin outcm	-	NA	Yes	dc to rehab 1mo post adm	341	Yes	OR	0.49	0.33	0.73	Medium	GCS	Post traumatic seizure
Pingue.2021	Pingue	2021	clin	retro cht	-	FIM	clin outcm	admission, rehab	any PTS	clin outcm	-	NA	Yes	dc to rehab 1mo post adm	341	Yes	OR	0.99	0.98	1.0	Null	FIM	Post traumatic seizure
Pingue.2021	Pingue	2021	clin	retro cht	-	FIM	clin outcm	discharge, rehab	any PTS	clin outcm	-	NA	Yes	dc to rehab 1mo post adm	341	Yes	OR	0.99	0.98	0.99	Low	FIM	Post traumatic seizure
Pingue.2021	Pingue	2021	clin	retro cht	-	FIM	clin outcm	admission, rehab	EPTS	clin outcm	-	NA	Yes	dc to rehab 1mo post adm	341	Yes	OR	0.99	0.97	1.01	Null	FIM	Post traumatic seizure
Pingue.2021	Pingue	2021	clin	retro cht	-	FIM	clin outcm	discharge, rehab	EPTS	clin outcm	-	NA	Yes	dc to rehab 1mo post adm	341	Yes	OR	0.99	0.97	1.0	Null	FIM	Post traumatic seizure
Pingue.2021	Pingue	2021	clin	retro cht	-	FIM	clin outcm	admission, rehab	LPTS	clin outcm	-	NA	Yes	dc to rehab 1mo post adm	341	Yes	OR	0.99	0.98	1.01	Null	FIM	Post traumatic seizure
Pingue.2021	Pingue	2021	clin	retro cht	-	FIM	clin outcm	discharge, rehab	LPTS	clin outcm	-	NA	Yes	dc to rehab 1mo post adm	341	Yes	OR	0.99	0.98	0.99	Low	FIM	Post traumatic seizure
Pingue.2021	Pingue	2021	clin	retro cht	-	LPTS	clin outcm	-	EPTS	clin outcm	-	NA	Yes	dc to rehab 1mo post adm	341	Yes	OR	3.9	1.58	9.63	Medium	Post traumatic seizure	Post traumatic seizure
Davis.2019	Davis	2019	clin	retro cht	-	Pediatric Cerebral Performance Category >= 4	clin outcm	discharge	Pupils fixed/dilated	-	admission	having at least one pupil either fixed or dilated or both on arrival to our ED	No	paediatric age 2 - 17y; blunt tbi	609	No	OR	11.7	6.3	19.05	Low	PCPCS	pupil reactivity
Davis.2019	Davis	2019	clin	retro cht	-	Pediatric Cerebral Performance Category >= 4	clin outcm	discharge	Hypotension	-	admission	Defined as systolic blood pressure < 5% for age on arrival to our ED (< 70mm Hg + age × 2)	No	paediatric age 2 - 17y; blunt tbi	609	No	OR	7.7	3.17	18.76	Low	PCPCS	blood pressure
Davis.2019	Davis	2019	clin	retro cht	-	Pediatric Cerebral Performance Category >= 4	clin outcm	discharge	Temperature	-	admission	NA	No	paediatric age 2 - 17y; blunt tbi	609	No	OR	0.78	0.65	0.93	Low	PCPCS	body temperature
Davis.2019	Davis	2019	clin	retro cht	-	Pediatric Cerebral Performance Category >= 4	clin outcm	discharge	Number of systems injured	-	admission	Defined by the Abbreviated Injury Scale classification system	No	paediatric age 2 - 17y; blunt tbi	609	No	OR	1.234	1.07	18.67	Low	PCPCS	multiple trauma
Davis.2009	Davis	2009	clin	retro cht	-	mortality	clin outcm	-	GCS	-	-	NA	No	NA	3420	Yes	OR	1.15	1.12	1.19	Low	mortality	GCS
Davis.2009	Davis	2009	clin	retro cht	-	mortality	clin outcm	-	hypotension	-	-	NA	No	NA	3420	Yes	OR	0.57	0.44	0.72	Low	mortality	blood pressure
Davis.2009	Davis	2009	clin	retro cht	-	mortality	clin outcm	-	ISS	-	-	NA	No	NA	3420	Yes	OR	0.96	0.95	0.97	Low	mortality	ISS
Davis.2009	Davis	2009	clin	retro cht	-	mortality	clin outcm	-	mechanism - penetrating	-	-	NA	No	NA	3420	Yes	OR	0.18	0.12	0.28	Low	mortality	Injury type
Davis.2009	Davis	2009	clin	retro cht	-	mortality	clin outcm	-	Head AIS 4	-	-	NA	No	NA	3420	Yes	OR	0.72	0.49	1.05	Null	mortality	AIS
Davis.2009	Davis	2009	clin	retro cht	-	mortality	clin outcm	-	Head AIS 5	-	-	NA	No	NA	3420	Yes	OR	0.15	0.01	0.52	Low	mortality	AIS
Davis.2009	Davis	2009	clin	retro cht	-	mortality	clin outcm	-	Head AIS 6	-	-	NA	No	NA	3420	Yes	OR	0.06	0.01	0.52	Low	mortality	AIS
Demetriades.2004	Demetriades	2004	clin	retro cht	-	mortality	clin outcm	-	penetrating trauma	-	-	penetrating vs blunt trauma	No	admission GCS 3	760	Yes	OR	7.97	4.53	14.7	Medium	mortality	Injury type
Demetriades.2004	Demetriades	2004	clin	retro cht	-	mortality	clin outcm	-	Head AIS	-	-	Head AIS 5 vs 1-2	No	admission GCS 3	760	Yes	OR	7.69	1.48	13.5	Medium	mortality	AIS
Demetriades.2004	Demetriades	2004	clin	retro cht	-	mortality	clin outcm	-	Head AIS	-	-	Head AIS 4 vs 1-2	No	admission GCS 3	760	Yes	OR	3.03	1.64	5.63	Medium	mortality	AIS
Demetriades.2004	Demetriades	2004	clin	retro cht	-	mortality	clin outcm	-	systolic blood pressure	-	-	SBP 90 vs 90 mm H	No	admission GCS 3	760	Yes	OR	3.61	1.6	8.97	Low	mortality	blood pressure
Podell.2021	Podell	2021	clin	retro cs-ctl	-	Paroxysmal sympathetic hyperactivity (PSH) diagnosis	clin outcm	-	SBP	clin charac	admission, ICU	NA	Yes	ICU gt 3 days, hospitalised gt 14 days	184	Yes	OR	1.02	1.0	1.05	Null	complications	blood pressure
Grevfors.2021	Grevfors	2021	clin	retro cht	-	direct transfer to trauma centre	-	-	Pupil unresponsiveness	-	-	NA	No	documented TBI on a head/brain computed tomography (CT) scan	457	No	median	63.0	20.0	NA	Null	trauma centre care	pupil reactivity
Grevfors.2021	Grevfors	2021	clin	retro cht	-	secondary transfer	-	-	Pupil unresponsiveness	-	-	NA	No	documented TBI on a head/brain computed tomography (CT) scan	457	No	median	15.0	11.0	NA	Null	transport	pupil reactivity
Grevfors.2021	Grevfors	2021	clin	retro cht	-	direct transfer to trauma centre	-	-	ISS	-	-	NA	No	documented TBI on a head/brain computed tomography (CT) scan	457	No	mean	25.0	17.0	30.0	Low	trauma centre care	ISS
Grevfors.2021	Grevfors	2021	clin	retro cht	-	secondary transfer	-	-	ISS	-	-	NA	No	documented TBI on a head/brain computed tomography (CT) scan	457	No	median	19.0	16.0	25.0	Low	transport	ISS
Guilfoyle.2021	Guilfoyle	2021	clin	prosp cht	-	GOS	-	6 months	GCS <= 8	-	within 1 day	NA	No	aged >16 years	619	Yes	other	-0.707	0.246	NA	Medium	GOSE	GCS
Guilfoyle.2021	Guilfoyle	2021	clin	prosp cht	-	GOS	-	6 months	GCS <= 8	-	within 3 days	NA	No	aged >16 years	619	Yes	other	-0.692	0.227	NA	Medium	GOSE	GCS
Guilfoyle.2021	Guilfoyle	2021	clin	prosp cht	-	GOS	-	6 months	GCS <= 8	-	within 5 days	NA	No	aged >16 years	619	Yes	other	-0.708	0.229	NA	Medium	GOSE	GCS
Guilfoyle.2021	Guilfoyle	2021	clin	prosp cht	-	GOS	-	6 months	GCS <= 8	-	within 7 days	NA	No	aged >16 years	619	Yes	other	-0.688	0.236	NA	Medium	GOSE	GCS
Guilfoyle.2021	Guilfoyle	2021	clin	prosp cht	-	GOS	-	6 months	Pupils (Bilateral)	-	within 1 day	NA	No	aged >16 years	619	Yes	other	-1.728	0.435	NA	Medium	GOSE	pupil reactivity
Guilfoyle.2021	Guilfoyle	2021	clin	prosp cht	-	GOS	-	6 months	Pupils (Bilateral)	-	within 3 days	NA	No	aged >16 years	619	Yes	other	-1.79	0.408	NA	Medium	GOSE	pupil reactivity
Guilfoyle.2021	Guilfoyle	2021	clin	prosp cht	-	GOS	-	6 months	Pupils (Bilateral)	-	within 5 days	NA	No	aged >16 years	619	Yes	other	-1.712	0.404	NA	Medium	GOSE	pupil reactivity
Guilfoyle.2021	Guilfoyle	2021	clin	prosp cht	-	GOS	-	6 months	Pupils (Bilateral)	-	within 7 days	NA	No	aged >16 years	619	Yes	other	-1.661	0.405	NA	Medium	GOSE	pupil reactivity
Guilfoyle.2021	Guilfoyle	2021	clin	prosp cht	-	GOS	-	6 months	Pupils (Unilateral)	-	within 1 day	NA	No	aged >16 years	619	Yes	other	-0.41	0.271	NA	Null	GOSE	pupil reactivity
Guilfoyle.2021	Guilfoyle	2021	clin	prosp cht	-	GOS	-	6 months	Pupils (Unilateral)	-	within 3 days	NA	No	aged >16 years	619	Yes	other	-0.461	0.301	NA	Null	GOSE	pupil reactivity
Guilfoyle.2021	Guilfoyle	2021	clin	prosp cht	-	GOS	-	6 months	Pupils (Unilateral)	-	within 5 days	NA	No	aged >16 years	619	Yes	other	-0.459	0.29	NA	Null	GOSE	pupil reactivity
Guilfoyle.2021	Guilfoyle	2021	clin	prosp cht	-	GOS	-	6 months	Pupils (Unilateral)	-	within 7 days	NA	No	aged >16 years	619	Yes	other	-0.454	0.288	NA	Null	GOSE	pupil reactivity
Haukoos.2007	Haukoos	2007	clin	prosp cht	-	Intubation	-	-	GCS score	-	-	NA	No	NA	21170	Yes	other	0.86	0.85	0.97	High	Intubation	GCS
Haukoos.2007	Haukoos	2007	clin	prosp cht	-	Neurosurgical Intervention	-	-	GCS score	-	-	NA	No	NA	21170	Yes	other	0.83	0.82	0.84	High	neurosurgery	GCS
Haukoos.2007	Haukoos	2007	clin	prosp cht	-	Mortality	-	-	GCS score	-	-	NA	No	NA	21170	Yes	other	0.92	0.91	0.93	High	mortality	GCS
Herrera-Melero.2015	Herrera-Melero	2015	clin	retro cht	-	Mortality	-	6 months	Pupillary alterations - Anisocoria	-	-	NA	No	severe TBI	680	Yes	OR	2.09	1.17	3.72	Medium	mortality	pupil reactivity
Herrera-Melero.2015	Herrera-Melero	2015	clin	retro cht	-	Mortality	-	6 months	Pupillary alterations - Mydriasis	-	-	NA	No	severe TBI	680	Yes	OR	11.76	5.49	25.2	Low	mortality	pupil reactivity
Herrera-Melero.2015	Herrera-Melero	2015	clin	retro cht	-	Mortality	-	6 months	GCS 5-6	-	-	NA	No	severe TBI	680	Yes	OR	2.13	1.14	4.01	High	mortality	GCS
Herrera-Melero.2015	Herrera-Melero	2015	clin	retro cht	-	Mortality	-	6 months	GCS 3-4	-	-	NA	No	severe TBI	680	Yes	OR	3.4	1.74	6.6	High	mortality	GCS
Hsiao.2008	Hsiao	2008	clin	retro cht	-	Mortality	-	-	GCS <= 8	-	-	NA	No	blunt trauma brain injury in emergency department settings	204	Yes	OR	19.29	5.04	73.82	Low	mortality	GCS
Hu.2017	Hu	2017	clin	retro cht	-	progressive haemorrhagic injury	-	6 months	GCS 3-8	-	-	NA	No	3-14 years old	483	Yes	OR	3.7	2.07	6.63	Medium	CT, mass lesion, mass effect	GCS
Ichikawa.2018	Ichikawa	2018	clin	retro cht	-	Poor Prognosis	-	6 months	Systolic blood pressure (<70 mm Hg)	-	-	NA	No	0- to 15-year-olds With Severe Head Injury	119	No	OR	5.0	0.44	57.09	Null	Functional outcome	blood pressure
Ichikawa.2018	Ichikawa	2018	clin	retro cht	-	Poor Prognosis	-	6 months	Body temperature (<35°C)	-	-	NA	No	0- to 15-year-olds With Severe Head Injury	119	No	OR	1.19	0.1	13.57	Null	Functional outcome	body temperature
Ichikawa.2018	Ichikawa	2018	clin	retro cht	-	Poor Prognosis	-	6 months	GCS <= 5	-	-	NA	No	0- to 15-year-olds With Severe Head Injury	119	Yes	OR	9.6	2.97	33.65	Low	Functional outcome	GCS
Ichikawa.2018	Ichikawa	2018	clin	retro cht	-	Poor Prognosis	-	6 months	Body temperature (<35°C)	-	-	NA	No	0- to 15-year-olds With Severe Head Injury	119	No	OR	1.95	0.17	22.55	Null	Functional outcome	body temperature
Ichikawa.2018	Ichikawa	2018	clin	retro cht	-	Poor Prognosis	-	6 months	GCS <= 5	-	-	NA	No	0- to 15-year-olds With Severe Head Injury	119	Yes	OR	11.94	3.84	42.61	Low	Functional outcome	GCS
Dong.2017	Dong	2017	clin	prosp cht	-	Acute lung injury	-	-	GCS	clin charac	-	NA	No	isolated head trauma. GCS <=8	216	Yes	OR	0.405	0.241	0.682	Medium	complications	GCS
Dong.2017	Dong	2017	clin	prosp cht	-	posttraumatic cerebral infarction	-	-	GCS	clin charac	-	NA	No	isolated head trauma. GCS <=8	216	Yes	OR	0.315	0.128	0.774	Low	Post traumatic stroke	GCS
Dong.2017	Dong	2017	clin	prosp cht	-	progressive hemorrhagic injury	-	-	GCS	clin charac	-	NA	No	isolated head trauma. GCS <=8	216	Yes	OR	0.405	0.241	0.682	Medium	CT, mass lesion, mass effect	GCS
El-Menyar.2018	El-Menyar	2018	clin	retro cht	-	mortality	clin outcm	30 days	GCS	clin charac	injury scene	NA	No	NA	810	Yes	HR	0.863	0.792	0.94	Low	mortality	GCS
El-Menyar.2018	El-Menyar	2018	clin	retro cht	-	mortality	clin outcm	30 days	Systolic blood pressure	clin charac	injury scene	NA	No	NA	810	Yes	HR	0.998	0.991	1.005	Null	mortality	blood pressure
El-Menyar.2018	El-Menyar	2018	clin	retro cht	-	mortality	clin outcm	30 days	Head AIS	clin charac	-	NA	No	NA	810	Yes	HR	1.092	0.872	1.366	Null	mortality	AIS
El-Menyar.2018	El-Menyar	2018	clin	retro cht	-	mortality	clin outcm	30 days	Isolated trauma	clin charac	polytrauma	NA	No	NA	810	Yes	HR	1.224	0.389	3.85	Null	mortality	Isolated trauma
El-Menyar.2018	El-Menyar	2018	clin	retro cht	-	mortality	clin outcm	30 days	Sepsis	-	-	NA	No	NA	810	Yes	HR	0.49	0.146	1.648	Null	mortality	sepsis
Esnault.2020	Esnault	2020	clin	retro cht	-	Progressive hemorrhagic injury	clin charac	follow-up CT scan	AIS	clin charac	-	Extremities or pelvic AIS≥3	No	NA	106	Yes	OR	1.0	0.4	2.7	Null	CT, mass lesion, mass effect	AIS
Fabbri.2013	Fabbri	2013	clin	retro cht	-	GOS 1 to 3	clin outcm	6 months	GCS	clin charac	-	NA	No	NA	1558	Yes	OR	12.94	6.26	26.78	Medium	GOSE	GCS
Fatima.2021	Fatima	2021	clin	retro cht	-	GOSE	clin outcm	2 months	GCS	-	admission	GCS at admission <9 vs >=9 (ref)	No	TBi with early or late DC	204	Yes	OR	0.07	0.03	0.16	Low	GOSE	GCS
Feng.2018	Feng	2018	clin	prosp cht	-	Mortality	clin charac	30 days	GCS	clin charac	baseline	NA	No	GCS score < 9, admission time <6 h after trauma	204	Yes	AUC	0.895	0.818	0.947	Null	mortality	GCS
Feng.2018	Feng	2018	clin	prosp cht	-	Acute lung injury	clin charac	30 days	GCS	clin charac	baseline	NA	No	GCS score < 9, admission time <6 h after trauma	204	Yes	AUC	0.893	0.816	0.945	Null	complications	GCS
Feng.2018	Feng	2018	clin	prosp cht	-	acute traumatic coagulopathy	clin charac	30 days	GCS	clin charac	baseline	NA	No	GCS score < 9, admission time <6 h after trauma	204	Yes	AUC	0.905	0.831	0.954	Null	coagulopathy	GCS
Feng.2018	Feng	2018	clin	prosp cht	-	Progressive hemorrhagic injury	clin charac	30 days	GCS	clin charac	baseline	NA	No	GCS score < 9, admission time <6 h after trauma	204	Yes	AUC	0.878	0.799	0.935	Null	CT, mass lesion, mass effect	GCS
Feng.2018	Feng	2018	clin	prosp cht	-	Posttraumatic cerebral infarction	clin charac	30 days	GCS	clin charac	baseline	NA	No	GCS score < 9, admission time <6 h after trauma	204	Yes	AUC	0.861	0.779	0.922	Null	Post traumatic stroke	GCS
Foreman.2007	Foreman	2007	clin	retro cht	-	GOS-E	clin outcm	1 year	Head AIS	clin charac	-	NA	No	NA	410	No	other	-0.24	NA	NA	Low	GOSE	AIS
Foreman.2007	Foreman	2007	clin	retro cht	-	GOS-E	clin outcm	1 year	ISS	clin charac	-	NA	No	NA	410	No	other	-0.35	NA	NA	Low	GOSE	ISS
Foreman.2007	Foreman	2007	clin	retro cht	-	GOS-E	clin outcm	1 year	GCS score	clin charac	-	NA	No	NA	410	No	other	0.095	NA	NA	Null	GOSE	GCS
Forslund.2017	Forslund	2017	clin	prosp cht	-	GOSE	clin outcm	multiple	Posttraumatic Amnesia	clin charac	-	NA	No	16-55y; GCS 3-12	133	Yes	other	-0.02	-0.02	-0.01	Low	GOSE	PTA
Forslund.2017	Forslund	2017	clin	prosp cht	-	GOSE	clin outcm	multiple	Injury Severity Score	clin charac	-	NA	No	16-55y; GCS 3-12	133	Yes	other	0.989	-0.01	0.01	Null	GOSE	ISS
Forslund.2017	Forslund	2017	clin	prosp cht	-	GOSE	clin outcm	multiple	GCS	clin charac	-	NA	No	16-55y; GCS 3-12	133	Yes	other	0.04	-0.02	0.1	Null	GOSE	GCS
Fortuna.2008	Fortuna	2008	clin	retro cht	-	mortality	clin outcm	-	Injury severity score	clin charac	-	NA	No	blunt haemorragic brain injury, age >=50y	416	Yes	OR	1.04	1.01	1.08	Low	mortality	ISS
Fortuna.2008	Fortuna	2008	clin	retro cht	-	mortality	clin outcm	-	GCS	clin charac	-	NA	No	blunt haemorragic brain injury, age >=50y	416	Yes	OR	0.75	0.69	0.81	Low	mortality	GCS
Franschman.2011	Franschman	2011	clin	retro cht	-	Mortality	clin outcm	-	Injury severity score	clin charac	-	NA	No	CT-confirmed severe TBI (GCS <=8)	339	Yes	OR	1.03	1.0	1.06	Low	mortality	ISS
Franschman.2011	Franschman	2011	clin	retro cht	-	Mortality	clin outcm	-	GCS 3	clin charac	-	NA	No	CT-confirmed severe TBI (GCS <=8)	339	Yes	OR	4.94	0.86	28.35	Null	mortality	GCS
Franschman.2011	Franschman	2011	clin	retro cht	-	Mortality	clin outcm	-	GCS 4	clin charac	-	NA	No	CT-confirmed severe TBI (GCS <=8)	339	Yes	OR	3.87	0.52	29.0	Null	mortality	GCS
Franschman.2011	Franschman	2011	clin	retro cht	-	Mortality	clin outcm	-	GCS 5	clin charac	-	NA	No	CT-confirmed severe TBI (GCS <=8)	339	Yes	OR	7.59	0.84	68.71	Null	mortality	GCS
Franschman.2011	Franschman	2011	clin	retro cht	-	Mortality	clin outcm	-	GCS 6	clin charac	-	NA	No	CT-confirmed severe TBI (GCS <=8)	339	Yes	OR	1.61	0.16	16.25	Null	mortality	GCS
Franschman.2011	Franschman	2011	clin	retro cht	-	Mortality	clin outcm	-	GCS 7	clin charac	-	NA	No	CT-confirmed severe TBI (GCS <=8)	339	Yes	OR	0.38	0.04	3.82	Null	mortality	GCS
Franschman.2011	Franschman	2011	clin	retro cht	-	Mortality	clin outcm	-	Pupillary reflex	clin charac	-	Disturbed pupillary reflex	No	CT-confirmed severe TBI (GCS <=8)	339	Yes	OR	5.75	3.0	11.0	Low	mortality	pupil reactivity
Franschman.2011	Franschman	2011	clin	retro cht	-	Mortality	clin outcm	-	Hypotension	clin charac	-	[SBP]<90 mmHg	No	CT-confirmed severe TBI (GCS <=8)	339	Yes	OR	3.54	1.51	8.31	Low	mortality	blood pressure
Fujii.2013	Fujii	2013	clin	retro cht	-	cervical spine injury	-	time of injury	GCS <=8	clin charac	-	NA	No	NA	187709	Yes	OR	1.46	1.33	1.61	Medium	cervical spine injury	GCS
Fujii.2013	Fujii	2013	clin	retro cht	-	cervical spine injury	-	time of injury	GCS 9-12	clin charac	-	NA	No	NA	187709	Yes	OR	1.35	1.12	1.62	Low	cervical spine injury	GCS
Le Bail.2021	Le Bail	2021	clin	x-scnl cs-ctl	-	Mortality	-	acute	Delayed Clinical Deterioration	-	-	NA	No	NA	115	No	other	n=2	0.13	NA	Low	mortality	complications
Le Bail.2021	Le Bail	2021	clin	x-scnl cs-ctl	-	Hospital length of stay	-	acute	Delayed Clinical Deterioration	-	-	NA	No	NA	115	No	median	30.0	17.0	44.0	Low	Length of stay	complications
Linn.2007	Linn	2007	clin	prosp cht	-	Mortality	-	1 year	ISS < 16	-	-	NA	No	Population GCS < 9	4458	No	OR	12.24	3.06	48.96	Low	mortality	ISS
Linn.2007	Linn	2007	clin	prosp cht	-	Mortality	-	2 years	ISS 16+	-	-	NA	No	Population GCS < 9	4458	No	OR	3.74	3.0	4.67	Low	mortality	ISS
Lorente.2015	Lorente	2015	clin	prosp cht	-	Mortality	-	30 days	GCS	-	-	NA	No	patients with Glasgow Coma Scale (GCS) scores ≤8	100	Yes	OR	0.56	0.396	0.776	Medium	mortality	GCS
Luo.2021	Luo	2021	clin	prosp cht	-	poor prognosis	-	3 months	GCS (severe)	-	-	NA	No	Populaiton with acute epidural hematoma	170	Yes	OR	39.16	3.001	61.921	Low	Functional outcome	GCS
Lv.2021	Lv	2021	clin	prosp cht	-	GCS 1-3	-	3 months	GCS	-	-	NA	No	sTBI	184	No	median	4.0	3.0	5.0	Low	GCS	GCS
Lv.2021	Lv	2021	clin	prosp cht	-	GCS 1-3	-	3 months	Systolic blood pressure (mmHg)	-	-	NA	No	sTBI	184	No	mean	120.5	24.7	NA	Null	GCS	blood pressure
Lv.2021	Lv	2021	clin	prosp cht	-	GCS 1-3	-	3 months	Diastolic blood pressure (mmHg)	-	-	NA	No	sTBI	184	No	mean	74.8	14.6	NA	Null	GCS	blood pressure
Lv.2021	Lv	2021	clin	prosp cht	-	GCS 1-3	-	3 months	Heart rate (beats/minute)	-	-	NA	No	sTBI	184	No	mean	69.1	20.4	NA	Null	GCS	heart rate
Mena.2011	Mena	2011	clin	prosp cht	-	Mortality	-	6 months	GCS 3-8	-	-	NA	No	adults aged 18–65	60428	No	other	0.881	NA	NA	Low	mortality	GCS
Zhuang.2021	Zhuang	2021	clin	prosp cht	-	survival	-	30 days	GCS	-	-	NA	No	isolated blunt sTBI	252	No	HR	0.39	0.268	0.567	Low	mortality	GCS
Zhuang.2021	Zhuang	2021	clin	prosp cht	-	survival	-	30 days	Diastolic arterial pressure	-	-	NA	No	isolated blunt sTBI	252	No	HR	0.999	0.987	1.012	Null	mortality	blood pressure
Zhuang.2021	Zhuang	2021	clin	prosp cht	-	survival	-	30 days	mean arterial pressure	-	-	NA	No	isolated blunt sTBI	252	No	HR	1.001	0.983	1.019	Null	mortality	blood pressure
Zhang.2014	Zhang	2014	clin	prosp cht	-	mortality	-	6 months	GCS	-	-	NA	No	NA	102	No	AUC	0.88	0.8	0.936	Low	mortality	GCS
Zhang.2014	Zhang	2014	clin	prosp cht	-	GOS 1 - 3	-	6 months	GCS	-	-	NA	No	NA	102	No	AUC	0.868	0.786	0.927	Low	GOSE	GCS
Zafonte.1996	Zafonte	1996	clin	prosp cht	-	disability rating scale scores	-	admission	GCS	clin charac	admission	NA	No	NA	501	Yes	other	-0.029	NA	NA	Low	disability rating scale	GCS
Zafonte.1996	Zafonte	1996	clin	prosp cht	-	disability rating scale scores	-	admission	systolic blood pressure	clin charac	-	NA	No	NA	501	Yes	other	0.036	NA	NA	Null	disability rating scale	blood pressure
Zafonte.1996	Zafonte	1996	clin	prosp cht	-	disability rating scale scores	-	admission	respiratory rate	clin charac	-	NA	No	NA	501	Yes	other	-0.042	NA	NA	Null	disability rating scale	respiratory rate
Zafonte.1996	Zafonte	1996	clin	prosp cht	-	disability rating scale scores	-	discharge	GCS	clin charac	admission	NA	No	NA	501	Yes	other	-0.285	NA	NA	Low	disability rating scale	GCS
Zafonte.1996	Zafonte	1996	clin	prosp cht	-	disability rating scale scores	-	discharge	systolic blood pressure	clin charac	-	NA	No	NA	501	Yes	other	0.049	NA	NA	Null	disability rating scale	blood pressure
Zafonte.1996	Zafonte	1996	clin	prosp cht	-	disability rating scale scores	-	discharge	respiratory rate	clin charac	-	NA	No	NA	501	Yes	other	0.04	NA	NA	Null	disability rating scale	respiratory rate
Yun.2017	Yun	2017	clin	retro cht	-	admission following transfer from community ED to level 1 trauma center	-	ED presentation	GCS	-	-	NA	No	complicated mild TBI	644	Yes	OR	0.33	0.1	1.13	Null	trauma centre care	GCS
Yun.2017	Yun	2017	clin	retro cht	-	admission following transfer from community ED to level 1 trauma center	-	ED presentation	presence of neurologic deficit	-	-	motor or sensory	No	complicated mild TBI	644	Yes	OR	1.63	0.49	5.42	Null	trauma centre care	Injury type
Jayan.2021	Jayan	2021	clin	retro cht	-	mortality	-	admission	GCS - admission	-	-	NA	No	NA	243	Yes	OR	0.845	0.73	0.925	Medium	mortality	GCS
Jin.2018	Jin	2018	clin	retro cht	-	survival	-	3 months	GCS - admission	-	-	NA	No	severe TBI (GCS score < 9)	210	Yes	HR	0.307	0.191	0.494	Low	mortality	GCS
Jin.2018	Jin	2018	clin	retro cht	-	survival	-	3 months	Pupils unreactive - admission	-	-	NA	No	severe TBI (GCS score < 9)	210	Yes	HR	13.914	4.203	46.082	Low	mortality	pupil reactivity
Jin.2018	Jin	2018	clin	retro cht	-	survival	-	3 months	Systolic arterial pressure (mmHg)	-	-	NA	No	severe TBI (GCS score < 9)	210	Yes	HR	0.993	0.981	1.016	Null	mortality	blood pressure
Jin.2018	Jin	2018	clin	retro cht	-	survival	-	3 months	Diastolic arterial pressure (mmHg)	-	-	NA	No	severe TBI (GCS score < 9)	210	Yes	HR	1.004	0.986	1.023	Null	mortality	blood pressure
Joseph.2014	Joseph	2014	clin	retro cht	-	Neurosurgical Intervention	-	-	GCS score <= 8	-	-	NA	No	NA	591	Yes	OR	1.2	0.8	2.5	Null	neurosurgery	GCS
Joseph.2014	Joseph	2014	clin	retro cht	-	Mortality	-	-	GCS score <= 8	-	-	NA	No	NA	591	Yes	OR	1.6	0.6	3.5	Null	mortality	GCS
Kamal.2016	Kamal	2016	clin	retro cht	-	Mortality	-	30 days	One pupillary reacted	-	-	NA	No	NA	1026	Yes	OR	3.5	1.6	7.7	Low	mortality	pupil reactivity
Kamal.2016	Kamal	2016	clin	retro cht	-	Mortality	-	30 days	None pupillary reacted	-	-	NA	No	NA	1026	Yes	OR	7.3	2.6	20.0	Low	mortality	pupil reactivity
Kamal.2016	Kamal	2016	clin	retro cht	-	Mortality	-	30 days	Hypotension	-	-	NA	No	NA	1026	Yes	OR	7.0	3.5	13.9	Low	mortality	blood pressure
Kan.2009	Kan	2009	clin	retro cht	-	Prognostic factors - poor	-	6 months	SBP (mmHg)	-	-	NA	No	Children Aged 2-16 Years	167	No	mean	114.0	20.0	NA	Null	Functional outcome	blood pressure
Kan.2009	Kan	2009	clin	retro cht	-	Prognostic factors - poor	-	6 months	Pupil reactivity - reactive	-	-	NA	No	Children Aged 2-16 Years	167	No	other	n=19 (22.1%)	NA	NA	Low	Functional outcome	pupil reactivity
Kan.2009	Kan	2009	clin	retro cht	-	Prognostic factors - poor	-	6 months	Pupil reactivity - non reactive	-	-	NA	No	Children Aged 2-16 Years	167	No	other	n=5 (5.8%)	NA	NA	Low	Functional outcome	pupil reactivity
Kan.2009	Kan	2009	clin	retro cht	-	Prognostic factors - good	-	6 months	SBP (mmHg)	-	-	NA	No	Children Aged 2-16 Years	167	No	mean	115.7	16.8	NA	Null	Functional outcome	blood pressure
Kan.2009	Kan	2009	clin	retro cht	-	Prognostic factors - good	-	6 months	Pupil reactivity - reactive	-	-	NA	No	Children Aged 2-16 Years	167	No	other	n=62 (72.1%)	NA	NA	Low	Functional outcome	pupil reactivity
Kan.2009	Kan	2009	clin	retro cht	-	Prognostic factors - good	-	6 months	Pupil reactivity - non reactive	-	-	NA	No	Children Aged 2-16 Years	167	No	other	n=0 (0%)	NA	NA	Low	Functional outcome	pupil reactivity
Yumoto.2016	Yumoto	2016	clin	retro cht	-	immediate neurosurgical intervention	ix	within 1 day	heart rate	-	pre hospital	pHR ≤59 vs 60 ≤ pHR ≤ 99 (ref)	No	(E1) on GCS prehospital	6332	Yes	OR	1.67	1.37	2.03	Low	neurosurgery	heart rate
Yumoto.2016	Yumoto	2016	clin	retro cht	-	immediate neurosurgical intervention	ix	within 1 day	heart rate	-	pre hospital	100 ≤ pHR ≤ 139 vs 60 ≤ pHR ≤ 99 (ref)	No	(E1) on GCS prehospital	6332	Yes	OR	0.9	0.78	1.03	Null	neurosurgery	heart rate
Yumoto.2016	Yumoto	2016	clin	retro cht	-	immediate neurosurgical intervention	ix	within 1 day	heartrate	-	pre hospital	140 ≤ pHR vs 60 ≤ pHR ≤ 99 (ref)	No	(E1) on GCS prehospital	6332	Yes	OR	1.2	0.85	1.7	Null	neurosurgery	heart rate
Yumoto.2016	Yumoto	2016	clin	retro cht	-	immediate neurosurgical intervention	ix	within 1 day	systolic blood pressure	-	pre hospital	pSBP ≤ 99 vs 100 ≤ pSBP ≤ 139 (ref)	No	(E1) on GCS prehospital	6332	Yes	OR	0.78	0.64	0.95	Low	neurosurgery	blood pressure
Yumoto.2016	Yumoto	2016	clin	retro cht	-	immediate neurosurgical intervention	ix	within 1 day	systolic blood pressure	-	pre hospital	140 ≤ pSBP ≤ 179 vs 100 ≤ pSBP ≤ 139 (ref)	No	(E1) on GCS prehospital	6332	Yes	OR	1.68	1.47	1.94	Low	neurosurgery	blood pressure
Yumoto.2016	Yumoto	2016	clin	retro cht	-	immediate neurosurgical intervention	ix	within 1 day	systolic blood pressure	-	pre hospital	180 ≤ pSBP vs 100 ≤ pSBP ≤ 139 (ref)	No	(E1) on GCS prehospital	6332	Yes	OR	3.21	2.7	3.81	Medium	neurosurgery	blood pressure
Khalili.A.2017	Khalili.A	2017	clin	retro cht	-	Prognosis - favorable outcome	-	6 months	Pupil aniso	-	-	NA	No	Intervention Early Tracheostomy	152	No	OR	-0.305	0.118	0.792	Null	Functional outcome	pupil reactivity
Khalili.A.2017	Khalili.A	2017	clin	retro cht	-	Prognosis - favorable outcome	-	6 months	Pupil Brisk	-	-	NA	No	Intervention Early Tracheostomy	152	No	OR	-0.724	0.229	2.287	Null	Functional outcome	pupil reactivity
Khalili.A.2017	Khalili.A	2017	clin	retro cht	-	Prognosis - favorable outcome	-	6 months	GCS	-	-	NA	No	Intervention Early Tracheostomy	152	No	OR	1.244	0.89	1.737	Null	Functional outcome	GCS
Klose.2007	Klose	2007	clin	retro cht	-	hypopituitarism	-	-	GCS 9-12	-	-	NA	No	Na	104	Yes	OR	1.4	0.1	17.7	Null	HPA function	GCS
Klose.2007	Klose	2007	clin	retro cht	-	hypopituitarism	-	-	GCS <9	-	-	NA	No	Na	104	Yes	OR	8.0	1.5	43.2	Low	HPA function	GCS
Kulesza.2020	Kulesza	2020	clin	retro cht	-	Mortality	-	in hospital	SBP	-	-	NA	No	patients operated for acute subdural and epidural hematoma	128	No	other	13.03	NA	NA	Low	mortality	blood pressure
Kulesza.2020	Kulesza	2020	clin	retro cht	-	Mortality	-	in hospital	GCS	-	-	NA	No	patients operated for acute subdural and epidural hematoma	128	No	other	45.05	NA	NA	Low	mortality	GCS
Kulesza.2020	Kulesza	2020	clin	retro cht	-	Mortality	-	in hospital	Pupil reactive	-	-	NA	No	patients operated for acute subdural and epidural hematoma	128	No	other	10.8	NA	NA	Low	mortality	pupil reactivity
Kulesza.2021	Kulesza	2021	clin	retro cht	-	Epidural hematomas	-	-	GCS	-	-	NA	No	NA	128	No	mean	10.6	4.4	NA	Low	CT, EDH	GCS
Kulesza.2021	Kulesza	2021	clin	retro cht	-	Subdural hematomas	-	-	GCS	-	-	NA	No	NA	128	No	mean	7.4	4.0	NA	Low	CT, SDH	GCS
Lang.1997	Lang	1997	clin	prosp cht	-	Mortality	-	6 months	Pupillary response	-	-	NA	No	NA	799	No	OR	0.456	NA	NA	Low	mortality	pupil reactivity
Lang.1997	Lang	1997	clin	prosp cht	-	Mortality	-	6 months	GCS eye response	-	-	NA	No	NA	799	No	OR	1.403	NA	NA	Low	mortality	GCS
Lang.1997	Lang	1997	clin	prosp cht	-	Mortality	-	6 months	GCS motor response	-	-	NA	No	NA	799	No	OR	0.675	NA	NA	Low	mortality	GCS
Raheja.2016	Raheja	2016	clin	rct	-	GOSE	clin outcm	6 months	GCS favorable	clin outcm	admission	threshold NA	Yes	cohort derived from both groups, rct progesterone with hypothermia cf. progest w/o hypotherm	86	Yes	OR	1.93	0.98	3.79	Null	GOSE	GCS
Raheja.2016	Raheja	2016	clin	rct	-	GOSE	clin outcm	6 months	GCS unfavorable	clin outcm	admission	threshold NA	Yes	cohort derived from both groups, rct progesterone with hypothermia cf. progest w/o hypotherm	86	Yes	OR	2.01	1.08	3.75	Low	GOSE	GCS
Raheja.2016	Raheja	2016	clin	rct	-	FIM	clin outcm	6 months	GCS favorable	clin outcm	admission	threshold NA	Yes	cohort derived from both groups, rct progesterone with hypothermia cf. progest w/o hypotherm	86	Yes	OR	2.39	1.34	4.27	Low	FIM	GCS
Raheja.2016	Raheja	2016	clin	rct	-	FIM	clin outcm	6 months	GCS unfavorable	clin outcm	admission	threshold NA	Yes	cohort derived from both groups, rct progesterone with hypothermia cf. progest w/o hypotherm	86	Yes	OR	NA	NA	NA	-	FIM	GCS
Raheja.2016	Raheja	2016	clin	rct	-	mortality	clin outcm	6 months	GCS favorable	clin outcm	admission	threshold NA	Yes	cohort derived from both groups, rct progesterone with hypothermia cf. progest w/o hypotherm	86	Yes	OR	1.08	0.56	2.09	Null	mortality	GCS
Raheja.2016	Raheja	2016	clin	rct	-	mortality	clin outcm	6 months	GCS unfavorable	clin outcm	admission	threshold NA	Yes	cohort derived from both groups, rct progesterone with hypothermia cf. progest w/o hypotherm	86	Yes	OR	0.3	0.04	2.14	Null	mortality	GCS
Raheja.2016	Raheja	2016	clin	rct	-	GOSE	clin outcm	1 year	GCS favorable	clin outcm	admission	threshold NA	Yes	cohort derived from both groups, rct progesterone with hypothermia cf. progest w/o hypotherm	86	Yes	OR	2.41	1.08	5.41	Low	GOSE	GCS
Raheja.2016	Raheja	2016	clin	rct	-	GOSE	clin outcm	1 year	GCS unfavorable	clin outcm	admission	threshold NA	Yes	cohort derived from both groups, rct progesterone with hypothermia cf. progest w/o hypotherm	86	Yes	OR	1.94	0.93	4.03	Null	GOSE	GCS
Raheja.2016	Raheja	2016	clin	rct	-	FIM	clin outcm	1 year	GCS favorable	clin outcm	admission	threshold NA	Yes	cohort derived from both groups, rct progesterone with hypothermia cf. progest w/o hypotherm	86	Yes	OR	NA	NA	NA	-	FIM	GCS
Raheja.2016	Raheja	2016	clin	rct	-	FIM	clin outcm	1 year	GCS unfavorable	clin outcm	admission	threshold NA	Yes	cohort derived from both groups, rct progesterone with hypothermia cf. progest w/o hypotherm	86	Yes	OR	3.02	1.33	6.85	Low	FIM	GCS
Raheja.2016	Raheja	2016	clin	rct	-	mortality	clin outcm	1 year	GCS favorable	clin outcm	admission	threshold NA	Yes	cohort derived from both groups, rct progesterone with hypothermia cf. progest w/o hypotherm	86	Yes	OR	1.57	0.79	3.12	Null	mortality	GCS
Raheja.2016	Raheja	2016	clin	rct	-	mortality	clin outcm	1 year	GCS unfavorable	clin outcm	admission	threshold NA	Yes	cohort derived from both groups, rct progesterone with hypothermia cf. progest w/o hypotherm	86	Yes	OR	1.11	0.47	2.63	Null	mortality	GCS
Ratanalert.2002	Ratanalert	2002	clin	prosp cht	-	GOSE	clin outcm	6 months	GCS >6	clin outcm	1 day	NA	Yes	sTBI, not brain dead on adm	337	Yes	OR	28.533	12.999	62.632	Medium	GOSE	GCS
Lewis.1993	Lewis	1993	clin	retro cht	-	post-traumatic seizures	-	-	GCS 3-8	-	-	NA	No	aged 3 months to 15 years	194	Yes	OR	13.71	3.1	60.4	Low	Post traumatic seizure	GCS
Lin.2012	Lin	2012	clin	prosp cht	-	unfavorable outcome	-	6 months	GCS score on admission	-	-	NA	No	aged 3 months to 15 years	142	No	mean	4.0	1.0	NA	Low	GOSE	GCS
Lin.2012	Lin	2012	clin	prosp cht	-	unfavorable outcome	-	6 months	ISS on admission	-	-	NA	No	aged 3 months to 15 years	142	No	mean	27.0	6.0	NA	Low	GOSE	ISS
Lin.2012	Lin	2012	clin	prosp cht	-	unfavorable outcome	-	6 months	Pupils unreactive	-	-	NA	No	aged 3 months to 15 years	142	No	other	n=30 (71.4%)	NA	NA	Null	GOSE	pupil reactivity
Lin.2012	Lin	2012	clin	prosp cht	-	unfavorable outcome	-	6 months	Systolic arterial pressure (mmHg)	-	-	NA	No	aged 3 months to 15 years	142	No	mean	98.3	20.7	NA	Null	GOSE	blood pressure
Lin.2012	Lin	2012	clin	prosp cht	-	unfavorable outcome	-	6 months	Diastolic arterial pressure (mmHg)	-	-	NA	No	aged 3 months to 15 years	142	No	mean	61.7	13.2	NA	Null	GOSE	blood pressure
Lin.2012	Lin	2012	clin	prosp cht	-	unfavorable outcome	-	6 months	Heart rate (beats/min)	-	-	NA	No	aged 3 months to 15 years	142	No	mean	110.9	17.1	NA	Null	GOSE	heart rate
Lin.2012	Lin	2012	clin	prosp cht	-	unfavorable outcome	-	6 months	Body temperature (◦C)	-	-	NA	No	aged 3 months to 15 years	142	No	mean	37.0	0.7	NA	Null	GOSE	body temperature
You.2021	You	2021	clin	retro cht	-	mortality	clin outcm	in hospital	abnormal pupil	-	-	abnormal pupil size, symmetry, or pupillary light reactivity	No	paediatric patients (<18y) with mod-severe TBI	281	Yes	OR	16.68	5.405	51.474	Medium	mortality	pupil reactivity
Ying.2022	Ying	2022	clin	retro cht	-	GOS 1-3	clin outcm	3 months	GCS	clin charac	-	NA	No	severe blunt TBI (GCS score 3–12)	238	Yes	OR	0.671	0.505	0.893	Low	GOSE	GCS
Yang.2021	Yang	2021	clin	prosp cht	within 12 hours	survival	clin outcm	3 months	GCS	clin charac	-	NA	No	Severe TBI >18y	187	Yes	HR	0.658	0.475	0.912	Low	mortality	GCS
Yang.2021	Yang	2021	clin	prosp cht	within 12 hours	GOS 1-3	clin outcm	3 months	GCS	clin charac	-	NA	No	Severe TBI >18y	187	Yes	OR	0.309	0.183	0.52	Low	GOSE	GCS
Yan.2022	Yan	2022	clin	prosp cht	-	survival	clin outcm	3 months	GCS	-	-	NA	No	blunt TBI	227	Yes	HR	0.541	0.411	0.713	Low	mortality	GCS
Yan.2022	Yan	2022	clin	prosp cht	-	survival	clin outcm	3 months	sysyolic arterial pressure	-	-	NA	No	blunt TBI	227	Yes	HR	1.004	0.993	1.015	Null	mortality	blood pressure
Yan.2022	Yan	2022	clin	prosp cht	-	survival	clin outcm	3 months	diastolic arterial pressure	-	-	NA	No	blunt TBI	227	Yes	HR	1.012	0.994	1.031	Null	mortality	blood pressure
Yan.2022	Yan	2022	clin	prosp cht	-	GOS 1 - 3	clin outcm	3 months	GCS	-	-	NA	No	blunt TBI	227	Yes	OR	0.309	0.183	0.52	Low	GOSE	GCS
Wu.2021	Wu	2021	clin	retro cht	-	Posttraumatic cerebral infarction (PTCI) i	clin outcm	6 months	GCS	clin charac	admission	NA	No	NA	297	Yes	OR	10.324	2.763	17.773	Low	Post traumatic stroke	GCS
Wu.2021	Wu	2021	clin	retro cht	-	Posttraumatic cerebral infarction (PTCI) i	clin outcm	6 months	hypotensive shock	clin charac	-	NA	No	NA	297	Yes	OR	3.034	1.401	5.848	Medium	Post traumatic stroke	shock
Lin.2013	Lin	2013	clin	prosp cht	-	Mortality - non-survival	-	6 months	GCS on admission	-	-	NA	No	6-14 years	126	No	median	4.0	2.0	NA	Low	mortality	GCS
Lin.2013	Lin	2013	clin	prosp cht	-	Mortality - non-survival	-	6 months	ISS on admission	-	-	NA	No	6-14 years	126	No	median	27.0	6.0	NA	Null	mortality	ISS
Lin.2013	Lin	2013	clin	prosp cht	-	Mortality - non-survival	-	6 months	Pupils unreactive on admission	-	-	NA	No	6-14 years	126	No	other	n=50 (39.7%)	NA	NA	Low	mortality	pupil reactivity
Lin.2013	Lin	2013	clin	prosp cht	-	Mortality - non-survival	-	6 months	Systolic arterial pressure (mmHg)	-	-	NA	No	6-14 years	126	No	mean	96.1	18.9	NA	Null	mortality	blood pressure
Lin.2013	Lin	2013	clin	prosp cht	-	Mortality - non-survival	-	6 months	Diastolic arterial pressure (mmHg)	-	-	NA	No	6-14 years	126	No	mean	61.5	15.0	NA	Null	mortality	blood pressure
Lin.2013	Lin	2013	clin	prosp cht	-	Mortality - non-survival	-	6 months	Heart rate (beats/min)	-	-	NA	No	6-14 years	126	No	mean	106.9	16.2	NA	Null	mortality	heart rate
Lin.2013	Lin	2013	clin	prosp cht	-	Mortality - non-survival	-	6 months	Body temperature (◦C)	-	-	NA	No	6-14 years	126	No	mean	37.0	0.6	NA	Null	mortality	body temperature
Lin.2013	Lin	2013	clin	prosp cht	-	Mortality - survival	-	6 months	GCS on admission	-	-	NA	No	6-14 years	126	No	median	6.0	2.0	NA	Low	mortality	GCS
Lin.2013	Lin	2013	clin	prosp cht	-	Mortality - survival	-	6 months	ISS on admission	-	-	NA	No	6-14 years	126	No	median	27.0	3.0	NA	Null	mortality	ISS
Lin.2013	Lin	2013	clin	prosp cht	-	Mortality - survival	-	6 months	Pupils unreactive on admission	-	-	NA	No	6-14 years	126	No	other	n=32 (30.5%)	NA	NA	Low	mortality	pupil reactivity
Lin.2013	Lin	2013	clin	prosp cht	-	Mortality - survival	-	6 months	Systolic arterial pressure (mmHg)	-	-	NA	No	6-14 years	126	No	mean	94.4	21.0	NA	Null	mortality	blood pressure
Lin.2013	Lin	2013	clin	prosp cht	-	Mortality - survival	-	6 months	Diastolic arterial pressure (mmHg)	-	-	NA	No	6-14 years	126	No	mean	59.5	11.5	NA	Null	mortality	blood pressure
Lin.2013	Lin	2013	clin	prosp cht	-	Mortality - survival	-	6 months	Heart rate (beats/min)	-	-	NA	No	6-14 years	126	No	mean	108.7	22.7	NA	Null	mortality	heart rate
Lin.2013	Lin	2013	clin	prosp cht	-	Mortality - survival	-	6 months	Body temperature (◦C)	-	-	NA	No	6-14 years	126	No	mean	37.0	0.8	NA	Null	mortality	body temperature
Lin.2013	Lin	2013	clin	prosp cht	-	Functional outcome- Unfavorable	-	6 months	GCS on admission	-	-	NA	No	6-14 years	126	No	median	4.0	1.0	NA	Low	Functional outcome	GCS
Lin.2013	Lin	2013	clin	prosp cht	-	Functional outcome- Unfavorable	-	6 months	ISS on admission	-	-	NA	No	6-14 years	126	No	median	27.0	5.0	NA	Null	Functional outcome	ISS
Lin.2013	Lin	2013	clin	prosp cht	-	Functional outcome- Unfavorable	-	6 months	Pupils unreactive on admission	-	-	NA	No	6-14 years	126	No	other	n=27 (71.1%)	NA	NA	Low	Functional outcome	pupil reactivity
Lin.2013	Lin	2013	clin	prosp cht	-	Functional outcome- Unfavorable	-	6 months	Systolic arterial pressure (mmHg)	-	-	NA	No	6-14 years	126	No	mean	96.7	20.2	NA	Null	Functional outcome	blood pressure
Lin.2013	Lin	2013	clin	prosp cht	-	Functional outcome- Unfavorable	-	6 months	Diastolic arterial pressure (mmHg)	-	-	NA	No	6-14 years	126	No	mean	60.3	13.5	NA	Null	Functional outcome	blood pressure
Lin.2013	Lin	2013	clin	prosp cht	-	Functional outcome- Unfavorable	-	6 months	Heart rate (beats/min)	-	-	NA	No	6-14 years	126	No	mean	111.0	17.9	NA	Null	Functional outcome	heart rate
Lin.2013	Lin	2013	clin	prosp cht	-	Functional outcome- Unfavorable	-	6 months	Body temperature (◦C)	-	-	NA	No	6-14 years	126	No	mean	37.0	0.7	NA	Null	Functional outcome	body temperature
Lin.2013	Lin	2013	clin	prosp cht	-	Functional outcome- Favorable	-	6 months	GCS on admission	-	-	NA	No	6-14 years	126	No	median	6.0	3.0	NA	Low	Functional outcome	GCS
Lin.2013	Lin	2013	clin	prosp cht	-	Functional outcome- Favorable	-	6 months	ISS on admission	-	-	NA	No	6-14 years	126	No	median	27.0	3.0	NA	Null	Functional outcome	ISS
Lin.2013	Lin	2013	clin	prosp cht	-	Functional outcome- Favorable	-	6 months	Pupils unreactive on admission	-	-	NA	No	6-14 years	126	No	other	n=23 (26.1%)	NA	NA	Low	Functional outcome	pupil reactivity
Lin.2013	Lin	2013	clin	prosp cht	-	Functional outcome- Favorable	-	6 months	Systolic arterial pressure (mmHg)	-	-	NA	No	6-14 years	126	No	mean	93.8	20.9	NA	Null	Functional outcome	blood pressure
Lin.2013	Lin	2013	clin	prosp cht	-	Functional outcome- Favorable	-	6 months	Diastolic arterial pressure (mmHg)	-	-	NA	No	6-14 years	126	No	mean	59.6	11.6	NA	Null	Functional outcome	blood pressure
Lin.2013	Lin	2013	clin	prosp cht	-	Functional outcome- Favorable	-	6 months	Heart rate (beats/min)	-	-	NA	No	6-14 years	126	No	mean	107.2	23.2	NA	Null	Functional outcome	heart rate
Lin.2013	Lin	2013	clin	prosp cht	-	Functional outcome- Favorable	-	6 months	Body temperature (◦C)	-	-	NA	No	6-14 years	126	No	mean	37.1	0.8	NA	Null	Functional outcome	body temperature
Ottochian.2009	Ottochian	2009	clin	retro cht	-	Mortality	-	-	GCS 3	-	-	NA	No	NA	786	Yes	risk	53.1	19.2	152.4	Low	mortality	GCS
Ottochian.2009	Ottochian	2009	clin	retro cht	-	Mortality	-	-	GCS 4-8	-	-	NA	No	NA	786	Yes	risk	23.7	8.3	59.6	Low	mortality	GCS
Ottochian.2009	Ottochian	2009	clin	retro cht	-	Mortality	-	-	GCS 9-12	-	-	NA	No	NA	786	Yes	risk	7.62	2.33	25.0	Low	mortality	GCS
Muehlschlegel.2013	Muehlschlegel	2013	clin	retro cht	-	Mortality	-	-	Hypotension	-	-	NA	No	NA	213	No	OR	3.9	2.1	7.0	Low	mortality	blood pressure
Muehlschlegel.2013	Muehlschlegel	2013	clin	retro cht	-	unfavorable outcome	-	-	Hypotension	-	-	SBP < 90 or MAP < 65, requiring vasopressor infusions (excluding induced hypertension for CPP support)	No	NA	213	No	OR	5.7	2.1	15.4	Low	GOSE	blood pressure
Wu.2021	Wu	2021	clin	retro cht	-	GOS 1 - 3	-	discharge	GCS	-	admission	moderate vs mild	No	NA	153	Yes	OR	0.025	0.006	0.106	Low	GOSE	GCS
Wu.2021	Wu	2021	clin	retro cht	-	GOS 1 - 3	-	discharge	GCS	-	admission	severe vs mild	No	NA	153	Yes	OR	0.047	0.015	0.144	Low	GOSE	GCS
Oearsakul.2022	Oearsakul	2022	clin	retro cht	-	unfavorable outcome	-	6 months	GCS 3-8	-	-	NA	No	<15 years	104	Yes	OR	16.07	1.27	202.42	Low	GOSE	GCS
Oearsakul.2022	Oearsakul	2022	clin	retro cht	-	unfavorable outcome	-	6 months	Hypotension	-	-	NA	No	<15 years	104	Yes	OR	19.54	3.23	117.96	Low	GOSE	blood pressure
Oearsakul.2022	Oearsakul	2022	clin	retro cht	-	unfavorable outcome	-	6 months	Pupillary light reflex - one eye	-	-	NA	No	<15 years	104	Yes	OR	7.74	1.26	47.29	Low	GOSE	pupil reactivity
Oearsakul.2022	Oearsakul	2022	clin	retro cht	-	unfavorable outcome	-	6 months	Pupillary light reflex - botheye	-	-	NA	No	<15 years	104	Yes	OR	57.74	2.28	145.81	Low	GOSE	pupil reactivity
Watanitanon.2018	Watanitanon	2018	clin	retro cht	-	poor outcomes	-	discharge	GCS	clin charac	admission	GCS 12	No	NA	114066	Yes	OR	1.11	1.08	1.13	Low	GOSE	GCS
Watanitanon.2018	Watanitanon	2018	clin	retro cht	-	poor outcomes	-	discharge	GCS	clin charac	admission	GCS 11	No	NA	114066	Yes	OR	1.21	1.19	1.24	Low	GOSE	GCS
Watanitanon.2018	Watanitanon	2018	clin	retro cht	-	poor outcomes	-	discharge	GCS	clin charac	admission	GCS 10	No	NA	114066	Yes	OR	1.24	1.21	1.27	Medium	GOSE	GCS
Watanitanon.2018	Watanitanon	2018	clin	retro cht	-	poor outcomes	-	discharge	GCS	clin charac	admission	GCS 9	No	NA	114066	Yes	OR	1.37	1.34	1.4	Medium	GOSE	GCS
Wang.2020	Wang	2020	clin	retro cht	-	mortality	-	-	GCS	-	admission	NA	No	NA	151	Yes	OR	0.7	0.57	0.86	Low	mortality	GCS
Wang.2020	Wang	2020	clin	retro cht	-	mortality	-	-	Acute kidney injury	-	-	NA	No	NA	151	Yes	OR	3.952	1.631	9.577	Low	mortality	complications
Wang.2020	Wang	2020	clin	retro cht	-	mortality	-	-	shock	-	-	acute kidney injury (AKI) based on KIDGO criterion	No	NA	151	Yes	OR	2.301	0.997	5.31	Null	mortality	shock
Wu.2016	Wu	2016	clin	retro cht	-	acute traumatic coagulopathy	-	-	GCS	clin charac	-	NA	No	severe TBI (GCS ≤8)	200	Yes	OR	0.235	0.104	0.53	Low	coagulopathy	GCS
Wu.2016	Wu	2016	clin	retro cht	-	mortality	-	in hospital	GCS	clin charac	-	NA	No	severe TBI (GCS ≤8)	200	Yes	OR	0.277	0.159	0.483	Low	mortality	GCS
Wu.2016	Wu	2016	clin	retro cht	-	progressive hemorrhagic injury	-	-	GCS	clin charac	-	NA	No	severe TBI (GCS ≤8)	200	Yes	OR	0.28	0.148	0.531	Low	CT, mass lesion, mass effect	GCS
Wu.2016	Wu	2016	clin	retro cht	-	posttraumatic cerebral infarction	-	-	GCS	clin charac	-	NA	No	severe TBI (GCS ≤8)	200	Yes	OR	0.121	0.027	0.541	Low	Post traumatic stroke	GCS
Rosa.2011	Rosa	2011	clin	retro cht	-	GOSE 3-4	clin outcm	6 months	pupil reactivity, absent bilat	clin charac	-	NA	Yes	ICU	102	Yes	OR	11.11	2.19	57.67	Low	GOSE	pupil reactivity
Rosa.2011	Rosa	2011	clin	retro cht	-	time to rec consciousness	clin outcm	-	pupil reactivity, absent bilat	clin charac	-	NA	Yes	ICU	102	Yes	HR	0.51	0.27	0.97	Low	consciousness	pupil reactivity
Rosa.2011	Rosa	2011	clin	retro cht	-	time to rec consciousness	clin outcm	-	GCS	clin outcm	admission	NA	Yes	ICU	102	Yes	HR	1.45	1.23	1.71	Low	consciousness	GCS
Murano.2005	Murano	2005	clin	retro cht	-	Mortality	-	-	ISS	-	-	NA	No	all have evidence of intracranial injury	298	No	mean	27.2	6.0	NA	Low	mortality	ISS
Murano.2005	Murano	2005	clin	retro cht	-	Mortality	-	-	GCS	-	-	NA	No	all have evidence of intracranial injury	298	No	mean	3.7	2.0	NA	Low	mortality	GCS
Kim.2020	Kim	2020	clin	retro cht	-	Mortality	-	1 year	GCS	-	-	NA	No	patients with traumatic epidural or subdural hematoma	200	Yes	HR	0.884	0.817	0.956	Medium	mortality	GCS
Ni.2019	Ni	2019	clin	prosp cht	-	poor outcome	-	6 months	GCS	-	-	NA	No	NA	112	No	OR	0.27	0.168	0.433	Null	GOSE	GCS
Ni.2019	Ni	2019	clin	prosp cht	-	poor outcome	-	6 months	Systolic arterial pressure (mmHg)	-	-	NA	No	NA	112	No	OR	0.991	0.98	1.003	Null	GOSE	blood pressure
Ni.2019	Ni	2019	clin	prosp cht	-	poor outcome	-	6 months	Diastolic arterial pressure (mmHg)	-	-	NA	No	NA	112	No	OR	0.992	0.974	1.01	Null	GOSE	blood pressure
Ni.2019	Ni	2019	clin	prosp cht	-	Survival	-	6 months	GCS	-	-	NA	No	NA	112	No	HR	0.288	0.185	0.448	Medium	mortality	GCS
Ni.2019	Ni	2019	clin	prosp cht	-	Survival	-	6 months	Systolic arterial pressure (mmHg)	-	-	NA	No	NA	112	No	HR	1.005	0.994	1.016	Null	mortality	blood pressure
Ni.2019	Ni	2019	clin	prosp cht	-	Survival	-	6 months	Diastolic arterial pressure (mmHg)	-	-	NA	No	NA	112	No	HR	1.006	0.99	1.023	Null	mortality	blood pressure
Volpi.2018	Volpi	2018	clin	retro cht	-	mortality	-	6 months	Hypotension	-	-	resolved - hypotension recorded in the pre-hospital setting, but not at hospital admission	No	NA	967	Yes	OR	4.47	2.08	9.6	Null	mortality	blood pressure
Volpi.2018	Volpi	2018	clin	retro cht	-	mortality	-	6 months	Hypotension	-	-	sustained - hypotension was present in both the pre-hospital and hospital settings	No	NA	967	Yes	OR	11.25	3.52	35.99	Medium	mortality	blood pressure
Volpi.2018	Volpi	2018	clin	retro cht	-	mortality	-	6 months	Hypotension	-	-	new event - not documented in the pre-hospital setting, but only at the arrival at the emergency department	No	NA	967	Yes	OR	1.06	0.19	5.87	Null	mortality	blood pressure
Volpi.2018	Volpi	2018	clin	retro cht	-	mortality	-	6 months	pupillary abnormalities	-	-	bilaterally dilated, unreactive or anisocoric - resolved	No	NA	967	Yes	OR	1.66	0.63	4.4	Null	mortality	pupil reactivity
Volpi.2018	Volpi	2018	clin	retro cht	-	mortality	-	6 months	pupillary abnormalities	-	-	bilaterally dilated, unreactive or anisocoric - sustained	No	NA	967	Yes	OR	2.8	1.51	5.2	Medium	mortality	pupil reactivity
Volpi.2018	Volpi	2018	clin	retro cht	-	mortality	-	6 months	pupillary abnormalities	-	-	bilaterally dilated, unreactive or anisocoric - new event	No	NA	967	Yes	OR	2.8	1.16	6.76	Low	mortality	pupil reactivity
Volpi.2018	Volpi	2018	clin	retro cht	-	GOS 1-3	-	6 months	Hypotension	-	-	resolved - hypotension recorded in the pre-hospital setting, but not at hospital admission	No	NA	967	Yes	OR	1.91	1.02	3.57	Low	GOSE	blood pressure
Volpi.2018	Volpi	2018	clin	retro cht	-	GOS 1-3	-	6 months	Hypotension	-	-	sustained - hypotension was present in both the pre-hospital and hospital settings	No	NA	967	Yes	OR	3.53	1.25	9.98	Low	GOSE	blood pressure
Volpi.2018	Volpi	2018	clin	retro cht	-	GOS 1-3	-	6 months	Hypotension	-	-	new event - not documented in the pre-hospital setting, but only at the arrival at the emergency department	No	NA	967	Yes	OR	1.08	0.3	3.91	Null	GOSE	blood pressure
Volpi.2018	Volpi	2018	clin	retro cht	-	GOS 1-3	-	6 months	pupillary abnormalities	-	-	bilaterally dilated, unreactive or anisocoric - resolved	No	NA	967	Yes	OR	1.82	0.85	3.89	Null	GOSE	pupil reactivity
Volpi.2018	Volpi	2018	clin	retro cht	-	GOS 1-3	-	6 months	pupillary abnormalities	-	-	bilaterally dilated, unreactive or anisocoric - sustained	No	NA	967	Yes	OR	2.46	1.44	4.19	Medium	GOSE	pupil reactivity
Volpi.2018	Volpi	2018	clin	retro cht	-	GOS 1-3	-	6 months	pupillary abnormalities	-	-	bilaterally dilated, unreactive or anisocoric - new event	No	NA	967	Yes	OR	2.24	0.99	5.08	Null	GOSE	pupil reactivity
Khalili.2021	Khalili	2021	clin	retro cht	-	post-traumatic seizures	-	6 months	GCS	-	-	NA	No	NA	803	No	mean	7.1	2.5	NA	Null	Post traumatic seizure	GCS
Khalili.2021	Khalili	2021	clin	retro cht	-	post-traumatic seizures	-	6 months	SBP	-	-	NA	No	NA	803	No	mean	131.0	18.0	NA	Null	Post traumatic seizure	blood pressure
Samanamalee.2018	Samanamalee	2018	clin	prosp cht	-	mortality	clin outcm	30 days	ASCOT	clin outcm	-	NA	Yes	ICU	101	No	AUC	0.62	0.51	0.73	Low	mortality	ASCOT
Samanamalee.2018	Samanamalee	2018	clin	prosp cht	-	mortality	clin outcm	30 days	TRISS	clin outcm	-	NA	Yes	ICU	101	No	AUC	0.67	0.56	0.78	Low	mortality	TRISS
Samanamalee.2018	Samanamalee	2018	clin	prosp cht	-	mortality	clin outcm	30 days	RTS	clin outcm	-	NA	Yes	ICU	101	No	AUC	0.53	0.41	0.65	Low	mortality	RTS
Samanamalee.2018	Samanamalee	2018	clin	prosp cht	-	mortality	clin outcm	30 days	ISS	clin outcm	-	NA	Yes	ICU	101	No	AUC	0.46	0.36	0.56	Low	mortality	ISS
O'Phelan.2015	O'Phelan	2015	clin	retro cht	-	mortality	-	in hospital	GCS	-	-	NA	No	NA	114	No	other	0.572	NA	NA	Low	mortality	GCS
O'Phelan.2015	O'Phelan	2015	clin	retro cht	-	mortality	-	in hospital	temperature modulation	-	-	NA	No	NA	114	No	other	0.797	NA	NA	Null	mortality	body temperature
Sanchez-Olmedo.2005	Sanchez-Olmedo	2005	clin	prosp cht	-	diagnosed brain death	clin outcm	-	shock	clin charac	-	NA	Yes	sTBI, ICU	404	Yes	OR	6.74	2.85	15.84	Medium	mortality	shock
Santhanam.2007	Santhanam	2007	clin	retro cht	-	mortality	clin outcm	-	hemodynamic instability	-	-	NA	Yes	ICU	208	Yes	OR	0.032	0.007	0.144	High	mortality	blood pressure
Santhanam.2007	Santhanam	2007	clin	retro cht	-	mortality	clin outcm	-	DBP	-	admission	NA	Yes	ICU	208	Yes	OR	1.081	1.024	1.141	Low	mortality	blood pressure
Santhanam.2007	Santhanam	2007	clin	retro cht	-	mortality	clin outcm	-	GCS	-	admission	NA	Yes	ICU	208	Yes	OR	1.209	1.003	1.458	Low	mortality	GCS
Utomo.2009	Utomo	2009	clin	retro cht	-	mortality	clin outcm	in hospital	GCS	clin charac	admission	GCS 9 - 12 (moderate) vs mild	No	older adults, aged > 64 years	428	Yes	OR	6.74	3.27	13.9	Medium	mortality	GCS
Utomo.2009	Utomo	2009	clin	retro cht	-	mortality	clin outcm	in hospital	GCS	clin charac	admission	GCS 3 - 8 (severe) vs mild	No	older adults, aged > 64 years	428	Yes	OR	24.1	10.7	54.3	Medium	mortality	GCS
Tuma.2014	Tuma	2014	clin	retro cht	-	mortality	clin outcm	30 days	motor GCS	clin charac	injury scene	Scene motor GCS reduced vs. not (ref)	No	isolated severe (GCS ≤8)	1665	Yes	OR	0.55	0.414	0.731	Low	mortality	GCS
Tohme.2014	Tohme	2014	clin	prosp cht	-	mortality	clin outcm	14 days	GCS	clin charac	admission	GCS <9 vs GCS >=9 (ref)	No	severe TBI blunt and penetrating	589	Yes	HR	2.08	1.25	3.46	Medium	mortality	GCS
Tohme.2014	Tohme	2014	clin	prosp cht	-	impaired consciousness	clin outcm	14 days	GCS	clin charac	admission	GCS <9 vs GCS >=9 (ref)	No	severe TBI blunt and penetrating	589	Yes	HR	7.01	3.64	13.53	Medium	consciousness	GCS
Schirmer-Mikalsen.2013	Schirmer-Mikalsen	2013	clin	prosp cht	-	GOSE	clin outcm	1 year	pupil dilation	-	-	NA	Yes	sTBI, ICU	133	No	OR	3.57	1.62	7.88	Medium	GOSE	pupil reactivity
Schirmer-Mikalsen.2013	Schirmer-Mikalsen	2013	clin	prosp cht	-	GOSE	clin outcm	1 year	GCS	-	-	NA	Yes	sTBI, ICU	133	No	OR	0.71	0.59	0.86	Medium	GOSE	GCS
Schirmer-Mikalsen.2013	Schirmer-Mikalsen	2013	clin	prosp cht	-	GOSE	clin outcm	1 year	ISS	-	-	NA	Yes	sTBI, ICU	133	No	OR	1.03	0.996	1.06	Null	GOSE	ISS
Schirmer-Mikalsen.2013	Schirmer-Mikalsen	2013	clin	prosp cht	-	GOSE	clin outcm	1 year	ISS	-	-	NA	Yes	sTBI, ICU	133	Yes	OR	1.05	1.02	1.09	Low	GOSE	ISS
Schirmer-Mikalsen.2013	Schirmer-Mikalsen	2013	clin	prosp cht	-	GOSE	clin outcm	1 year	hypotension	-	-	NA	Yes	sTBI, ICU	133	No	OR	NA	NA	NA	Null	GOSE	blood pressure
Schirmer-Mikalsen.2013	Schirmer-Mikalsen	2013	clin	prosp cht	-	GOSE	clin outcm	1 year	temp gt 38C	-	-	NA	Yes	sTBI, ICU	133	No	OR	1.72	0.9	3.3	Null	GOSE	body temperature
Schirmer-Mikalsen.2013	Schirmer-Mikalsen	2013	clin	prosp cht	-	GOSE	clin outcm	1 year	HAP	-	-	NA	Yes	sTBI, ICU	133	No	OR	2.99	1.43	6.28	Medium	GOSE	complications
Schirmer-Mikalsen.2013	Schirmer-Mikalsen	2013	clin	prosp cht	-	GOSE	clin outcm	1 year	HAP	-	-	NA	Yes	sTBI, ICU	133	Yes	OR	2.27	1.01	5.14	Medium	GOSE	complications
Schirmer-Mikalsen.2013	Schirmer-Mikalsen	2013	clin	prosp cht	-	GOSE	clin outcm	1 year	ALI	-	-	NA	Yes	sTBI, ICU	133	No	OR	NA	NA	NA	Null	GOSE	complications
Schirmer-Mikalsen.2013	Schirmer-Mikalsen	2013	clin	prosp cht	-	GOSE	clin outcm	1 year	ARDS	-	-	NA	Yes	sTBI, ICU	133	No	OR	2.59	1.1	6.12	Medium	GOSE	complications
Schirmer-Mikalsen.2013	Schirmer-Mikalsen	2013	clin	prosp cht	-	GOSE	clin outcm	1 year	ARDS	-	-	NA	Yes	sTBI, ICU	133	Yes	OR	NA	NA	NA	Null	GOSE	complications
Tien.2011	Tien	2011	clin	retro cht	-	mortality	clin outcm	-	GCS	-	-	Initial GCS (on scene)	No	traumatic acute subdural hematoma who required craniotomy	149	Yes	OR	0.78	0.69	0.88	Low	mortality	GCS
Steyerberg.2008	Steyerberg	2008	clin	prosp cht	-	GOS 1 - 3	clin outcm	6 months	Pupillary reactivity	-	-	One pupil reacted vs both reacted (ref)	No	mod to severe - GCS <=12	8509	Yes	OR	1.8	1.6	2.1	Medium	GOSE	pupil reactivity
Steyerberg.2008	Steyerberg	2008	clin	prosp cht	-	GOS 1 - 3	clin outcm	6 months	Pupillary reactivity	-	-	no pupils reacted vs both reacted (ref)	No	mod to severe - GCS <=12	8509	Yes	OR	3.3	3.0	3.7	High	GOSE	pupil reactivity
Skandsen.2011	Skandsen	2011	clin	prosp cht	-	GOSE	clin outcm	1 year	pupils	-	-	dilated vs normal (ref)	No	age 5 - 65y	159	Yes	OR	11.7	2.3	58.9	Low	GOSE	pupil reactivity
Skandsen.2011	Skandsen	2011	clin	prosp cht	-	GOSE	clin outcm	1 year	secondary events (hypoxia or hypotension)	-	-	hypoxia or hypotension present vs absent (ref)	No	age 5 - 65y	159	Yes	OR	7.1	1.8	27.3	Low	GOSE	complications
Skandsen.2011	Skandsen	2011	clin	prosp cht	-	GOSE	clin outcm	1 year	GCS	-	-	GCS 6-8 vs 3-5 (ref)	No	age 5 - 65y	159	Yes	OR	2.1	0.71	6.5	Null	GOSE	GCS
Sirko.2020	Sirko	2020	clin	prosp cht	-	Mortality	clin outcm	28 days	GCS	clin charac	-	GCS ≤ 8	No	penetrating brain injury	184	Yes	OR	14.1	4.43	45.1	Low	mortality	GCS
Sirko.2020	Sirko	2020	clin	prosp cht	-	Mortality	clin outcm	28 days	gunshot wound to the head	-	-	NA	No	penetrating brain injury	184	Yes	OR	5.7	2.0	16.1	Medium	mortality	Injury type
Sirko.2020	Sirko	2020	clin	prosp cht	-	Mortality	clin outcm	28 days	Lateral dislocation	-	-	NA	No	penetrating brain injury	184	Yes	OR	5.9	2.3	15.3	Medium	mortality	multiple trauma
Sirko.2020	Sirko	2020	clin	prosp cht	-	Mortality	clin outcm	28 days	Axial dislocation	-	-	NA	No	penetrating brain injury	184	Yes	OR	19.6	6.6	58.2	Medium	mortality	multiple trauma
Sirko.2020	Sirko	2020	clin	prosp cht	-	Mortality	clin outcm	28 days	Purulent-septic complications	-	-	NA	No	penetrating brain injury	184	Yes	OR	4.9	1.5	15.8	Low	mortality	sepsis
Sirko.2020	Sirko	2020	clin	prosp cht	-	GOS 1 - 3	clin outcm	1 year	GCS	clin charac	-	GCS ≤ 8	No	penetrating brain injury	184	Yes	OR	11.1	4.6	26.7	Medium	GOSE	GCS
Sirko.2020	Sirko	2020	clin	prosp cht	-	GOS 1 - 3	clin outcm	1 year	gunshot wound to the head	-	-	NA	No	penetrating brain injury	184	Yes	OR	3.6	1.3	9.6	Low	GOSE	Injury type
Sirko.2020	Sirko	2020	clin	prosp cht	-	GOS 1 - 3	clin outcm	1 year	Lateral dislocation	-	-	NA	No	penetrating brain injury	184	Yes	OR	3.2	1.4	7.4	Low	GOSE	multiple trauma
Sirko.2020	Sirko	2020	clin	prosp cht	-	GOS 1 - 3	clin outcm	1 year	Axial dislocation	-	-	NA	No	penetrating brain injury	184	Yes	OR	12.2	4.1	36.4	Medium	GOSE	multiple trauma
Sirko.2020	Sirko	2020	clin	prosp cht	-	GOS 1 - 3	clin outcm	1 year	Purulent-septic complications	-	-	NA	No	penetrating brain injury	184	Yes	OR	10.1	2.7	38.5	Low	GOSE	sepsis
Schnuriger.2010	Schnuriger	2010	clin	retro cht	-	mortality	clin outcm	-	ISS gt 24	clin outcm	admission	NA	Yes	sTBI, isolated, non-penetrating	626	Yes	OR	10.75	2.78	41.67	Low	mortality	ISS
Schnuriger.2010	Schnuriger	2010	clin	retro cht	-	mortality	clin outcm	-	AIS head 4-5	clin outcm	admission	NA	Yes	sTBI, isolated, non-penetrating	626	Yes	OR	10.31	2.36	45.45	Low	mortality	AIS
Schnuriger.2010	Schnuriger	2010	clin	retro cht	-	mortality	clin outcm	-	GCS lt 9	clin outcm	admission	NA	Yes	sTBI, isolated, non-penetrating	626	Yes	OR	2.59	1.08	6.21	Medium	mortality	GCS
Schnuriger.2010	Schnuriger	2010	clin	retro cht	-	ICH progression	clin charac	-	AIS head gt 4	clin outcm	admission	NA	Yes	sTBI, isolated, non-penetrating	626	Yes	OR	3.58	1.8	7.14	Medium	CT, ICH	AIS
Siig Hausted.2020	Siig Hausted	2020	clin	retro cht	-	posttraumatic epilepsy	-	up to 28 days after injury	GCS	-	-	3-5 vs 6-8 (ref)	No	severe TBI (GCS <=8 within 48 hours of injury)	1010	Yes	other	0.7	0.43	1.15	Null	Post traumatic seizure	GCS
Siig Hausted.2020	Siig Hausted	2020	clin	retro cht	-	posttraumatic epilepsy	-	up to 28 days after injury	post-traumatic amnesia	-	-	29–70 days vs ≤ 28 days (ref)	No	severe TBI (GCS <=8 within 48 hours of injury)	1010	Yes	other	0.89	0.4	1.98	Null	Post traumatic seizure	PTA
Siig Hausted.2020	Siig Hausted	2020	clin	retro cht	-	posttraumatic epilepsy	-	up to 28 days after injury	post-traumatic amnesia	-	-	>70 days vs ≤ 28 days (ref)	No	severe TBI (GCS <=8 within 48 hours of injury)	1010	Yes	other	1.1	0.5	2.44	Null	Post traumatic seizure	PTA
Siig Hausted.2020	Siig Hausted	2020	clin	retro cht	-	posttraumatic epilepsy	-	29–365 days after the injury	GCS	-	-	3-5 vs 6-8 (ref)	No	severe TBI (GCS <=8 within 48 hours of injury)	1010	Yes	other	1.12	0.74	1.69	Null	Post traumatic seizure	GCS
Siig Hausted.2020	Siig Hausted	2020	clin	retro cht	-	posttraumatic epilepsy	-	29–365 days after the injury	post-traumatic amnesia	-	-	29–70 days vs ≤ 28 days (ref)	No	severe TBI (GCS <=8 within 48 hours of injury)	1010	Yes	other	1.29	0.51	3.26	Null	Post traumatic seizure	PTA
Siig Hausted.2020	Siig Hausted	2020	clin	retro cht	-	posttraumatic epilepsy	-	29–365 days after the injury	post-traumatic amnesia	-	-	>70 days vs ≤ 28 days (ref)	No	severe TBI (GCS <=8 within 48 hours of injury)	1010	Yes	other	4.23	1.79	9.99	Low	Post traumatic seizure	PTA
Shen.2020	Shen	2020	clin	prosp cht	within 12 hours	in-hospital major adverse event	-	-	GCS	-	-	NA	No	severe TBI GCS <9	117	Yes	OR	0.217	0.094	0.501	Low	complications	GCS
Shen.2020	Shen	2020	clin	prosp cht	within 12 hours	in-hospital major adverse event	-	-	GCS	-	-	NA	No	severe TBI GCS <9	117	No	AUC	0.819	0.73	0.884	Low	complications	GCS
Mandaville.2014	Mandaville	2014	clin	retro cht	-	dysphagia	-	6 months	GCS	-	-	NA	No	NA	219	No	OR	0.851	0.73	0.99	Low	dysphagia	GCS
Sharda.2014	Sharda	2014	clin	prosp cht	-	poor outcome	-	discharge	Blood pressure	-	-	stable vs not stable	No	Severe TBI who underwent Decompressive Craniectomy	110	Yes	OR	31.6	4.53	220.44	Low	GOSE	blood pressure
Moore.2010	Moore	2010	clin	prosp cht	-	decline in glomerular filtration rate	-	-	GCS	-	-	NA	No	16 years and over, with moderate or severe TBI	207	No	mean	-0.81	0.77	NA	Null	complications	GCS
Moore.2010	Moore	2010	clin	prosp cht	-	decline in glomerular filtration rate	-	-	ISS	-	-	NA	No	16 years and over, with moderate or severe TBI	207	No	mean	0.01	0.19	NA	Null	complications	ISS
Maddry.2020	Maddry	2020	clin	retro cht	-	Transported <= 1 day	-	within 1 day	ISS	-	-	NA	Yes	US Combat: evacuated out of theater by a Critical Care Air Transport Teams	438	No	median	26.0	20.0	34.0	Low	transport	ISS
Maddry.2020	Maddry	2020	clin	retro cht	-	Transported within 2 days	-	2 days	ISS	-	-	NA	Yes	US Combat: evacuated out of theater by a Critical Care Air Transport Teams	438	No	median	29.0	22.0	36.0	Low	transport	ISS
Maddry.2020	Maddry	2020	clin	retro cht	-	Transported within =>3 days	-	after 3 days	ISS	-	-	NA	Yes	US Combat: evacuated out of theater by a Critical Care Air Transport Teams	438	No	median	29.0	24.0	36.0	Low	transport	ISS
Maddry.2020	Maddry	2020	clin	retro cht	-	Transported <= 1 day	-	within 1 day	Preflight GCS score <= 8	-	-	NA	Yes	US Combat: evacuated out of theater by a Critical Care Air Transport Teams	438	No	other	0.66	NA	NA	Null	transport	GCS
Maddry.2020	Maddry	2020	clin	retro cht	-	Transported within 2 days	-	2 days	Preflight GCS score <= 8	-	-	NA	Yes	US Combat: evacuated out of theater by a Critical Care Air Transport Teams	438	No	other	0.6	NA	NA	Null	transport	GCS
Maddry.2020	Maddry	2020	clin	retro cht	-	Transported within =>3 days	-	after 3 days	Preflight GCS score <= 8	-	-	NA	Yes	US Combat: evacuated out of theater by a Critical Care Air Transport Teams	438	No	other	0.52	NA	NA	Null	transport	GCS
Griesdale.2015	Griesdale	2015	clin	retro cht	-	favorable neurologic outcome (GOS 4 or 5)	-	6 months	GCS Admission	clin charac	-	NA	No	Admission GCS <9	116	Yes	RR	1.18	1.06	1.3	-	GOSE	GCS
Stewart.2013	Stewart	2013	clin	retro cht	-	mortality	clin outcm	-	Fixed pupils	clin charac	-	NA	No	Paediatric patients - 1m to <18y	180	Yes	OR	63.58	14.45	279.72	High	mortality	pupil reactivity
Stewart.2013	Stewart	2013	clin	retro cht	-	mortality	clin outcm	-	Motor GCS	clin charac	Pre-sedation	NA	No	Paediatric patients - 1m to <18y	180	Yes	OR	0.23	0.1	0.54	Medium	mortality	GCS
Stewart.2013	Stewart	2013	clin	retro cht	-	mortality	clin outcm	-	Hypotension	clin charac	admission	NA	No	Paediatric patients - 1m to <18y	180	Yes	OR	4.82	1.22	18.97	Medium	mortality	blood pressure
Stewart.2013	Stewart	2013	clin	retro cht	-	mortality	clin outcm	-	Serious concomitant injuries (AIS>3 in other body areas)	clin charac	-	NA	No	Paediatric patients - 1m to <18y	180	Yes	OR	0.4	0.08	2.11	Low	mortality	AIS
Hochstadter.2014	Hochstadter	2014	clin	retro cht	-	mortality	clin outcm	-	Absent pupillary reflex(es)	clin charac	admission	NA	-	Paediatric patients (<18) - severe TBI GCS <9	171	Yes	OR	34.506	4.422	269.264	High	mortality	pupil reactivity
Hochstadter.2014	Hochstadter	2014	clin	retro cht	-	mortality	clin outcm	-	Motor GCS	clin charac	-	NA	-	Paediatric patients (<18) - severe TBI GCS <11	171	Yes	OR	0.181	0.053	0.612	Low	mortality	GCS
Hochstadter.2014	Hochstadter	2014	clin	retro cht	-	mortality	clin outcm	-	Hypotension	clin charac	admission	NA	-	Paediatric patients (<18) - severe TBI GCS <12	171	Yes	OR	11.909	1.316	107.754	Medium	mortality	blood pressure
Hochstadter.2014	Hochstadter	2014	clin	retro cht	-	mortality	clin outcm	-	ISS	clin charac	-	NA	-	Paediatric patients (<18) - severe TBI GCS <13	171	Yes	OR	1.064	0.981	1.155	Null	mortality	ISS
Wang.2020	Wang	2020	clin	retro cht	-	mortality	-	in hospital	Heart rate	-	-	NA	-	single center study in West China hospital, TBU CT confirmed	365	Yes	OR	1.002	0.992	1.012	Null	mortality	heart rate
Wang.2020	Wang	2020	clin	retro cht	-	mortality	-	in hospital	Temperature	-	-	NA	-	single center study in West China hospital, TBU CT confirmed	365	Yes	OR	1.007	0.99	1.024	Null	mortality	body temperature
Wang.2020	Wang	2020	clin	retro cht	-	mortality	-	in hospital	Shock	-	-	NA	-	single center study in West China hospital, TBU CT confirmed	365	Yes	OR	1.438	0.75	2.756	Null	mortality	shock
Wang.2020	Wang	2020	clin	retro cht	-	mortality	-	in hospital	GCS	-	-	NA	-	single center study in West China hospital, TBU CT confirmed	365	Yes	OR	0.702	0.615	0.805	Medium	mortality	GCS
Wang.2020	Wang	2020	clin	retro cht	-	GOS	-	3 months	Heart rate	-	-	NA	-	single center study in West China hospital, TBU CT confirmed	365	Yes	OR	1.012	997.0	1.027	Null	GOSE	heart rate
Wang.2020	Wang	2020	clin	retro cht	-	GOS	-	3 months	Shock	-	-	NA	-	single center study in West China hospital, TBU CT confirmed	365	Yes	OR	1.382	0.468	4.082	Null	GOSE	shock
Wang.2020	Wang	2020	clin	retro cht	-	GOS	-	3 months	GCS	-	-	NA	-	single center study in West China hospital, TBU CT confirmed	365	Yes	OR	0.678	485.0	771.0	Medium	GOSE	GCS
Ellenberg.1996	Ellenberg	1996	clin	retro cht	-	GOS good/moderate	-	6 months	Poor pupillary response	-	-	NA	-	stbi	314	Yes	OR	0.4	NA	NA	Null	GOSE	pupil reactivity
Ellenberg.1996	Ellenberg	1996	clin	retro cht	-	GOS good/moderate	-	6 months	Time in posttraumatic amnesia	-	-	NA	-	stbi	314	Yes	OR	0.96	NA	NA	Null	GOSE	PTA
Ellenberg.1996	Ellenberg	1996	clin	retro cht	-	GOS good/moderate	-	6 months	Time in coma	-	-	NA	-	stbi	314	Yes	OR	0.92	NA	NA	Null	GOSE	consciousness
Kung.2011	Kung	2011	clin	retro cht	-	Mortality	-	1 year	GCS 3	-	-	NA	-	CT confirmed	27625	Yes	HR	103.3	82.5	129.3	High	mortality	GCS
Kung.2011	Kung	2011	clin	retro cht	-	Mortality	-	1 year	GCS 4	-	-	NA	-	CT confirmed	27625	Yes	HR	66.8	50.2	88.9	High	mortality	GCS
Kung.2011	Kung	2011	clin	retro cht	-	Mortality	-	1 year	GCS 5	-	-	NA	-	CT confirmed	27625	Yes	HR	34.7	25.0	48.1	High	mortality	GCS
Kung.2011	Kung	2011	clin	retro cht	-	Mortality	-	1 year	GCS 6-8	-	-	NA	-	CT confirmed	27625	Yes	HR	21.8	17.1	28.0	High	mortality	GCS
Kung.2011	Kung	2011	clin	retro cht	-	Mortality	-	1 year	GCS 9	-	-	NA	-	CT confirmed	27625	Yes	HR	12.3	8.3	18.2	High	mortality	GCS
Kung.2011	Kung	2011	clin	retro cht	-	Mortality	-	1 year	GCS 10-12	-	-	NA	-	CT confirmed	27625	Yes	HR	6.1	4.5	8.3	High	mortality	GCS
Pastor.2021	Pastor	2021	clin	retro cht	-	Mortality	-	30 days	GCS =>12	-	-	NA	-	ASDH	135	Yes	OR	12.369	3.915	39.079	Low	mortality	GCS
Leeper.2016	Leeper	2016	clin	retro cht	-	Mortality	clin outcm	discharge	ISS	-	-	NA	Yes	Paediatric NAI	101	No	OR	3.65	2.13	6.26	Low	mortality	ISS
Hong.2019	Hong	2019	clin	retro cht	-	Mortality	clin outcm	in hospital	ISS	-	-	NA	No	GCS<9	284	Yes	OR	1.044	0.997	1.092	Null	mortality	ISS
Hong.2019	Hong	2019	clin	retro cht	-	Mortality	clin outcm	in hospital	RTS	-	-	NA	No	GCS<9	284	Yes	OR	0.495	0.306	0.802	Medium	mortality	RTS
Nasi.2018	Nasi	2018	clin	retro cht	-	Mortality	clin outcm	30 days	GCS	-	admission	NA	Yes	sTBI post- decompressive craniectomy	190	Yes	other	0.2652	0.1138	0.618	Medium	mortality	GCS
Nasi.2018	Nasi	2018	clin	retro cht	-	Mortality	clin outcm	30 days	Bilateral pupil reactivity	-	-	NA	Yes	sTBI post- decompressive craniectomy	190	Yes	other	0.2279	0.1348	0.3854	Medium	mortality	pupil reactivity
Vathanalaoha.2017	Vathanalaoha	2017	clin	retro cht	-	Survival	-	6 months	Pupillary reactivity	-	-	NA	No	sTBI	103	Yes	OR	5.2	1.52	17.26	Low	mortality	pupil reactivity
Vathanalaoha.2017	Vathanalaoha	2017	clin	retro cht	-	Survival	-	6 months	Hypotension	-	-	NA	No	sTBI	103	Yes	OR	1.31	0.42	4.07	Null	mortality	blood pressure
Erlebach.2017	Erlebach	2017	clin	retro cht	-	GOS	-	6 months	Pathologic pupillary reactivity	-	-	NA	No	ICU, Switzerland, sTBI	174	Yes	OR	2.28	1.32	3.92	Low	GOSE	pupil reactivity
Gomez.2018	Gomez	2018	clin	retro cht	-	Unfavourable outcome - GOS	-	1 year	No major extracranial injury	-	-	NA	No	Single hospital in Madrid	1830	No	OR	1.09	0.92	1.3	Null	GOSE	multiple trauma
Gomez.2018	Gomez	2018	clin	retro cht	-	Unfavourable outcome - GOS	-	1 year	GCSmotor - 1 vs. 6	-	-	NA	No	Single hospital in Madrid	1830	No	OR	25.46	15.78	41.06	Medium	GOSE	GCS
Gomez.2018	Gomez	2018	clin	retro cht	-	Unfavourable outcome - GOS	-	1 year	GCSmotor - 2 vs. 6	-	-	NA	No	Single hospital in Madrid	1830	No	OR	7.15	5.02	10.19	Medium	GOSE	GCS
Gomez.2018	Gomez	2018	clin	retro cht	-	Unfavourable outcome - GOS	-	1 year	GCSmotor - 3 vs. 6	-	-	NA	No	Single hospital in Madrid	1830	No	OR	2.83	2.08	3.86	Low	GOSE	GCS
Gomez.2018	Gomez	2018	clin	retro cht	-	Unfavourable outcome - GOS	-	1 year	GCSmotor - 4 vs. 6	-	-	NA	No	Single hospital in Madrid	1830	No	OR	2.06	1.6	2.65	Low	GOSE	GCS
Gomez.2018	Gomez	2018	clin	retro cht	-	Unfavourable outcome - GOS	-	1 year	GCSmotor - 5 vs. 6	-	-	NA	No	Single hospital in Madrid	1830	No	OR	1.32	1.01	1.74	Low	GOSE	GCS
Gomez.2018	Gomez	2018	clin	retro cht	-	Unfavourable outcome - GOS	-	1 year	pupilllary reactivity - one vs. both	-	-	NA	No	Single hospital in Madrid	1830	No	OR	3.37	2.68	4.23	Low	GOSE	pupil reactivity
Gomez.2018	Gomez	2018	clin	retro cht	-	Unfavourable outcome - GOS	-	1 year	pupilllary reactivity - none vs. both	-	-	NA	No	Single hospital in Madrid	1830	No	OR	54.18	30.62	95.85	Medium	GOSE	pupil reactivity
Gomez.2018	Gomez	2018	clin	retro cht	-	Unfavourable outcome - GOS	-	1 year	Hypotension	-	-	NA	No	Single hospital in Madrid	1830	No	OR	3.5	2.89	4.23	Low	GOSE	blood pressure
Gomez.2018	Gomez	2018	clin	retro cht	-	Unfavourable outcome - GOS	-	1 year	GCSmotor - 1 vs. 6	-	-	NA	No	Single hospital in Madrid	1830	Yes	OR	5.09	2.85	9.09	High	GOSE	GCS
Gomez.2018	Gomez	2018	clin	retro cht	-	Unfavourable outcome - GOS	-	1 year	GCSmotor - 2 vs. 6	-	-	NA	No	Single hospital in Madrid	1830	Yes	OR	4.31	2.8	6.63	High	GOSE	GCS
Gomez.2018	Gomez	2018	clin	retro cht	-	Unfavourable outcome - GOS	-	1 year	GCSmotor - 3 vs. 6	-	-	NA	No	Single hospital in Madrid	1830	Yes	OR	1.97	1.35	2.86	Medium	GOSE	GCS
Gomez.2018	Gomez	2018	clin	retro cht	-	Unfavourable outcome - GOS	-	1 year	GCSmotor - 4 vs. 6	-	-	NA	No	Single hospital in Madrid	1830	Yes	OR	1.76	1.23	2.51	Medium	GOSE	GCS
Gomez.2018	Gomez	2018	clin	retro cht	-	Unfavourable outcome - GOS	-	1 year	GCSmotor - 5 vs. 6	-	-	NA	No	Single hospital in Madrid	1830	Yes	OR	1.69	1.22	2.32	Medium	GOSE	GCS
Gomez.2018	Gomez	2018	clin	retro cht	-	Unfavourable outcome - GOS	-	1 year	pupilllary reactivity - one vs. both	-	-	NA	No	Single hospital in Madrid	1830	Yes	OR	2.44	1.85	3.22	Medium	GOSE	pupil reactivity
Gomez.2018	Gomez	2018	clin	retro cht	-	Unfavourable outcome - GOS	-	1 year	pupilllary reactivity - none vs. both	-	-	NA	No	Single hospital in Madrid	1830	Yes	OR	25.46	13.56	47.83	High	GOSE	pupil reactivity
Gomez.2018	Gomez	2018	clin	retro cht	-	Unfavourable outcome - GOS	-	1 year	Hypotension	-	-	NA	No	Single hospital in Madrid	1830	Yes	OR	1.97	1.54	2.51	Medium	GOSE	blood pressure
Warner.2010	Warner	2010	clin	retro cht	-	GOS	-	6 months	GCS	-	admission	NA	No	Single Hospital, >14y	282	Yes	other	2.458	(f-value)	NA	Low	GOSE	GCS
Warner.2010	Warner	2010	clin	retro cht	-	GOS	-	6 months	AIS (head)	-	admission	NA	No	Single Hospital, >14y	282	Yes	other	1.872	(f-value)	NA	Null	GOSE	AIS
Mattioli.2003	Mattioli	2003	clin	retro cht	-	GOS (dichotomous)	-	6 months	GCS	-	-	NA	No	tSAH on CT	169	Yes	OR	4.117	1.935	8.759	Medium	GOSE	GCS
Mattioli.2003	Mattioli	2003	clin	retro cht	-	GOS (dichotomous)	-	6 months	GCS	-	-	NA	No	tSAH on CT & GCS<9	169	Yes	OR	1.723	1.28	2.319	Medium	GOSE	GCS
Mattioli.2003	Mattioli	2003	clin	retro cht	-	GOS (dichotomous)	-	10 years	GCS	-	-	NA	No	tSAH on CT	169	Yes	OR	1.26	1.12	1.4	Medium	GOSE	GCS
Mattioli.2003	Mattioli	2003	clin	retro cht	-	GOS (dichotomous)	-	10 years	GCS	-	-	NA	No	tSAH on CT & GCS<9	169	Yes	OR	1.65	1.22	2.23	Medium	GOSE	GCS
Cote.2013	Cote	2013	clin	retro cht	-	withdrawal of life-sustaining measures	-	in hospital	non-reactive pupils	-	-	NA	-	mechanically ventilated pts w/ severe TBI	720	No	OR	0.54	0.29	1.02	Null	mortality	pupil reactivity
Cote.2013	Cote	2013	clin	retro cht	-	withdrawal of life-sustaining measures	-	in hospital	GCSmotor - 1 vs. 4-6	-	-	NA	-	mechanically ventilated pts w/ severe TBI	720	No	OR	0.43	0.16	1.14	Null	mortality	GCS
Cote.2013	Cote	2013	clin	retro cht	-	withdrawal of life-sustaining measures	-	in hospital	GCSmotor - 2/3 vs. 4-6	-	-	NA	-	mechanically ventilated pts w/ severe TBI	720	No	OR	1.47	0.34	6.31	Null	mortality	GCS
Cote.2013	Cote	2013	clin	retro cht	-	withdrawal of life-sustaining measures	-	in hospital	non-reactive pupils	-	-	NA	-	mechanically ventilated pts w/ severe TBI	720	Yes	OR	0.49	0.23	1.05	Null	mortality	pupil reactivity
Cote.2013	Cote	2013	clin	retro cht	-	withdrawal of life-sustaining measures	-	in hospital	GCSmotor - 1 vs. 4-6	-	-	NA	-	mechanically ventilated pts w/ severe TBI	720	Yes	OR	0.63	0.2	1.97	Null	mortality	GCS
Cote.2013	Cote	2013	clin	retro cht	-	withdrawal of life-sustaining measures	-	in hospital	GCSmotor - 2/3 vs. 4-6	-	-	NA	-	mechanically ventilated pts w/ severe TBI	720	Yes	OR	1.51	0.29	7.89	Null	mortality	GCS
Leitgeb.2012	Leitgeb	2012	clin	prosp cht	-	GOS	-	in hospital	GCS score	-	-	NA	No	ASDH	863	Yes	other	0.3019	0.0815	parameter (se)	Low	GOSE	GCS
Leitgeb.2012	Leitgeb	2012	clin	prosp cht	-	GOS	-	in hospital	pupils	-	-	NA	No	ASDH	863	Yes	other	1.2261	0.4089	parameter (se)	Low	GOSE	pupil reactivity
Leitgeb.2012	Leitgeb	2012	clin	prosp cht	-	GOS	-	in hospital	head AIS score	-	-	NA	No	ASDH	863	Yes	other	-1.0352	0.273	parameter (se)	Low	GOSE	AIS
Leitgeb.2012	Leitgeb	2012	clin	prosp cht	-	GOS	-	in hospital	ISS	-	-	NA	No	ASDH	863	Yes	other	-0.0221	0.0129	parameter (se)	Null	GOSE	ISS
Leitgeb.2012	Leitgeb	2012	clin	prosp cht	-	GOS	-	in hospital	field hypotension	-	-	NA	No	ASDH	863	Yes	other	-0.2802	0.5455	parameter (se)	Null	GOSE	blood pressure
Leitgeb.2012	Leitgeb	2012	clin	prosp cht	-	GOS	-	6 months	GCS score	-	-	NA	No	ASDH	863	Yes	other	0.2049	0.0762	parameter (se)	Low	GOSE	GCS
Leitgeb.2012	Leitgeb	2012	clin	prosp cht	-	GOS	-	6 months	head AIS score	-	-	NA	No	ASDH	863	Yes	other	-1.1776	0.2803	parameter (se)	Low	GOSE	AIS
Leitgeb.2012	Leitgeb	2012	clin	prosp cht	-	GOS	-	6 months	pupils	-	-	NA	No	ASDH	863	Yes	other	0.8248	0.4088	parameter (se)	Null	GOSE	pupil reactivity
Leitgeb.2012	Leitgeb	2012	clin	prosp cht	-	GOS	-	6 months	ISS	-	-	NA	No	ASDH	863	Yes	other	-0.0069	0.01415	parameter (se)	Null	GOSE	ISS
Leitgeb.2012	Leitgeb	2012	clin	prosp cht	-	GOS	-	6 months	field hypotension	-	-	NA	No	ASDH	863	Yes	other	0.3723	0.5868	parameter (se)	Null	GOSE	blood pressure
Hukkelhoven.2005	Hukkelhoven	2005	clin	prosp cht	-	GOS - unfavorable	-	6 months	Pupil reactivity - One pupil reacted	-	-	NA	No	NA	2269	Yes	OR	1.5	1.1	2.0	Low	GOSE	pupil reactivity
Hukkelhoven.2005	Hukkelhoven	2005	clin	prosp cht	-	GOS - unfavorable	-	6 months	Pupil reactivity - No pupil reacted	-	-	NA	No	NA	2269	Yes	OR	2.5	1.6	2.8	Low	GOSE	pupil reactivity
Hukkelhoven.2005	Hukkelhoven	2005	clin	prosp cht	-	GOS - unfavorable	-	6 months	Hypotension	-	-	NA	No	NA	2269	Yes	OR	2.1	1.6	2.8	Low	GOSE	blood pressure
Hukkelhoven.2005	Hukkelhoven	2005	clin	prosp cht	-	Mortality	-	6 months	Pupil reactivity - One pupil reacted	-	-	NA	No	NA	2269	Yes	OR	1.4	1.1	2.0	Low	mortality	pupil reactivity
Hukkelhoven.2005	Hukkelhoven	2005	clin	prosp cht	-	Mortality	-	6 months	Pupil reactivity - No pupil reacted	-	-	NA	No	NA	2269	Yes	OR	1.9	1.4	2.6	Low	mortality	pupil reactivity
Hukkelhoven.2005	Hukkelhoven	2005	clin	prosp cht	-	Mortality	-	6 months	Hypotension	-	-	NA	No	NA	2269	Yes	OR	2.2	1.7	2.9	Low	mortality	blood pressure
Carnevale.2018	Carnevale	2018	clin	retro cht	-	Death/hospice	-	-	SBP (+5 mm Hg)	-	-	NA	No	tIPH	491	Yes	OR	0.964	0.921	1.009	Null	mortality	blood pressure
Carnevale.2018	Carnevale	2018	clin	retro cht	-	Death/hospice	-	-	ISS (+1 point)	-	-	NA	No	tIPH	491	Yes	OR	1.091	1.059	1.125	Null	mortality	ISS
Carnevale.2018	Carnevale	2018	clin	retro cht	-	Death/hospice	-	-	GCS score (1 point	-	-	NA	No	tIPH	491	Yes	OR	0.871	0.82	0.926	Null	mortality	GCS
Kiboi.2011	Kiboi	2011	clin	retro cht	-	Functional Recovery	-	-	GCS Score	-	-	NA	No	ICHs	608	Yes	other	0.879	0.741	1.017	Low	Functional outcome	GCS
Kiboi.2011	Kiboi	2011	clin	retro cht	-	Functional Recovery	-	-	Loss of consciousness	-	-	NA	No	ICHs	608	Yes	other	0.221	0.114	0.557	Null	Functional outcome	consciousness
Kiboi.2011	Kiboi	2011	clin	retro cht	-	Functional Recovery	-	-	Pupillary reactivity	-	-	NA	No	ICHs	608	Yes	other	1.179	1.352	1.006	Low	Functional outcome	pupil reactivity
Kashkoush.2022	Kashkoush	2022	clin	prosp cht	-	D/C disposition - Rehab vs. Home	-	in hospital	ISS	-	-	NA	-	>79y w/ SDH	695	Yes	OR	1.1	1.0	1.1	Medium	discharge destination	ISS
Kashkoush.2022	Kashkoush	2022	clin	prosp cht	-	D/C disposition - Rehab vs. Home	-	in hospital	GCS 3-8	-	-	NA	-	>79y w/ SDH	695	Yes	OR	15.2	1.7	142.9	Medium	discharge destination	GCS
Kashkoush.2022	Kashkoush	2022	clin	prosp cht	-	D/C disposition - Rehab vs. Home	-	in hospital	GCS 9-12	-	-	NA	-	>79y w/ SDH	695	Yes	OR	5.6	1.5	20.4	Medium	discharge destination	GCS
Kashkoush.2022	Kashkoush	2022	clin	prosp cht	-	D/C disposition - skilled nursing facility (SNF)/ long-term acute care hospital (LTACH)vs. Home	-	in hospital	ISS	-	-	NA	-	>79y w/ SDH	695	Yes	OR	1.1	1.0	1.1	Medium	discharge destination	ISS
Kashkoush.2022	Kashkoush	2022	clin	prosp cht	-	D/C disposition - skilled nursing facility (SNF)/ long-term acute care hospital (LTACH)vs. Home	-	in hospital	GCS 9-12	-	-	NA	-	>79y w/ SDH	695	Yes	OR	5.7	1.8	17.9	Medium	discharge destination	GCS
Kashkoush.2022	Kashkoush	2022	clin	prosp cht	-	D/C disposition - death/hospice vs. Home	-	in hospital	ISS	-	-	NA	-	>79y w/ SDH	695	Yes	OR	1.2	1.1	1.2	Medium	discharge destination	ISS
Kashkoush.2022	Kashkoush	2022	clin	prosp cht	-	D/C disposition - death/hospice vs. Home	-	in hospital	GCS 3-8	-	-	NA	-	>79y w/ SDH	695	Yes	OR	66.6	8.0	500.0	Medium	discharge destination	GCS
Kashkoush.2022	Kashkoush	2022	clin	prosp cht	-	D/C disposition - death/hospice vs. Home	-	in hospital	GCS 9-12	-	-	NA	-	>79y w/ SDH	695	Yes	OR	15.2	4.5	50.0	Medium	discharge destination	GCS
Kashkoush.2022	Kashkoush	2022	clin	prosp cht	-	D/C disposition - death/hospice vs. Home	-	in hospital	Pupil nonreactivity	-	-	NA	-	>79y w/ SDH	695	Yes	OR	6.7	1.6	27.8	Medium	discharge destination	pupil reactivity
Kashkoush.2022	Kashkoush	2022	clin	prosp cht	-	Withdrawal of Life-Sustaining Measures	-	in hospital	SBP <90	-	-	NA	-	>79y w/ SDH	695	Yes	OR	11.1	1.4	89.6	Medium	mortality	blood pressure
Kashkoush.2022	Kashkoush	2022	clin	prosp cht	-	Withdrawal of Life-Sustaining Measures	-	in hospital	GCS 3-8	-	-	NA	-	>79y w/ SDH	695	Yes	OR	12.1	5.0	29.4	Medium	mortality	GCS
Tian.2019	Tian	2019	clin	retro cht	-	Favourable outcome (GOS>3)	-	discharge	Dilated pupil	-	-	NA	Yes	GCS <9	278	Yes	OR	0.531	0.297	0.946	Medium	GOSE	pupil reactivity
Tian.2019	Tian	2019	clin	retro cht	-	Favourable outcome (GOS>3)	-	discharge	GCS score	-	admission	NA	Yes	GCS <9	278	Yes	OR	2.984	1.419	6.272	High	GOSE	GCS
Rehman.2019	Rehman	2019	clin	prosp cht	-	hemorrhagic progression of contusion	-	in hospital	GCS <8	-	-	NA	No	NA	246	Yes	RR	0.671	0.32	1.4	Medium	CT, contusion	GCS
Rehman.2019	Rehman	2019	clin	prosp cht	-	hemorrhagic progression of contusion	-	in hospital	Concomitant injury	-	-	NA	No	NA	246	Yes	RR	1.422	0.64	3.16	Low	CT, contusion	multiple trauma
Rehman.2019	Rehman	2019	clin	prosp cht	-	mortality	-	in hospital	GCS <8	-	-	NA	No	NA	246	Yes	RR	12.38	4.789	32.035	High	mortality	GCS
Majdan.2015	Majdan	2015	clin	retro cht	-	mortality	-	6 months	One pupil not reactive	-	pre hospital	NA	No	NA	445	No	OR	0.96	0.4	2.47	Low	mortality	pupil reactivity
Majdan.2015	Majdan	2015	clin	retro cht	-	mortality	-	6 months	Both pupils not reactive	-	pre hospital	NA	No	NA	445	No	OR	9.9	4.6	21.4	High	mortality	pupil reactivity
Majdan.2015	Majdan	2015	clin	retro cht	-	mortality	-	6 months	One pupil not reactive	-	admission	NA	No	NA	445	No	OR	0.95	0.39	2.29	Low	mortality	pupil reactivity
Majdan.2015	Majdan	2015	clin	retro cht	-	mortality	-	6 months	Both pupils not reactive	-	admission	NA	No	NA	445	No	OR	10.9	5.1	23.7	High	mortality	pupil reactivity
Majdan.2015	Majdan	2015	clin	retro cht	-	mortality	-	6 months	Motor GCS = 5 (vs. 6)	-	pre hospital	NA	No	NA	445	No	OR	6.2	1.9	20.3	Medium	mortality	GCS
Majdan.2015	Majdan	2015	clin	retro cht	-	mortality	-	6 months	Motor GCS = 4 (vs. 6)	-	pre hospital	NA	No	NA	445	No	OR	4.4	1.4	14.4	Medium	mortality	GCS
Majdan.2015	Majdan	2015	clin	retro cht	-	mortality	-	6 months	Motor GCS = 3 (vs. 6)	-	pre hospital	NA	No	NA	445	No	OR	5.9	1.6	21.5	Medium	mortality	GCS
Majdan.2015	Majdan	2015	clin	retro cht	-	mortality	-	6 months	Motor GCS = 2 (vs. 6)	-	pre hospital	NA	No	NA	445	No	OR	41.1	6.3	267.9	High	mortality	GCS
Majdan.2015	Majdan	2015	clin	retro cht	-	mortality	-	6 months	Motor GCS = 1 (vs. 6)	-	pre hospital	NA	No	NA	445	No	OR	23.2	7.7	69.4	High	mortality	GCS
Majdan.2015	Majdan	2015	clin	retro cht	-	mortality	-	6 months	Motor GCS = 5 (vs. 6)	-	admission	NA	No	NA	445	No	OR	1.2	0.4	3.8	Low	mortality	GCS
Majdan.2015	Majdan	2015	clin	retro cht	-	mortality	-	6 months	Motor GCS = 4 (vs. 6)	-	admission	NA	No	NA	445	No	OR	1.2	0.4	3.9	Low	mortality	GCS
Majdan.2015	Majdan	2015	clin	retro cht	-	mortality	-	6 months	Motor GCS = 3 (vs. 6)	-	admission	NA	No	NA	445	No	OR	1.5	0.4	6.1	Low	mortality	GCS
Majdan.2015	Majdan	2015	clin	retro cht	-	mortality	-	6 months	Motor GCS = 2 (vs. 6)	-	admission	NA	No	NA	445	No	OR	2.5	0.4	17.6	Low	mortality	GCS
Majdan.2015	Majdan	2015	clin	retro cht	-	mortality	-	6 months	Motor GCS = 1 (vs. 6)	-	admission	NA	No	NA	445	No	OR	4.0	1.7	9.7	Medium	mortality	GCS
Salottolo.2017	Salottolo	2017	clin	retro cht	-	Mortality	-	in hospital	ISS>24	-	-	NA	Yes	GCS = 3 & vehicular injury	481	Yes	OR	3.47	1.75	6.88	High	mortality	ISS
Salottolo.2017	Salottolo	2017	clin	retro cht	-	Mortality	-	in hospital	Abnormal Vitals (SBP<90, RR<12/>20, HR<60/>120)	-	-	NA	Yes	GCS = 3 & vehicular injury	481	Yes	OR	2.66	1.54	4.62	High	mortality	vital signs
Salottolo.2017	Salottolo	2017	clin	retro cht	-	Mortality	-	in hospital	ISS>24	-	-	NA	Yes	GCS = 3 & fall injury	481	Yes	OR	2.86	1.46	5.63	High	mortality	ISS
Zhao.2019	Zhao	2019	clin	retro cht	-	Favourable outcome (GOS>3)	-	6 months	GCS	-	-	NA	No	CT confirmed TBI and >14y	1291	Yes	OR	1.6	1.5	1.7	High	GOSE	GCS
Wang.2014	Wang	2014	clin	retro cht	-	Development of post-traumatic cerebral infarction	-	within 8 days initial surgery	GCS	-	-	NA	No	Patients with supratentorial brain herniation	176	Yes	OR	0.348	0.119	1.016	Null	Post traumatic stroke	GCS
Wang.2014	Wang	2014	clin	retro cht	-	Development of post-traumatic cerebral infarction	-	within 8 days initial surgery	Dilated pupils	-	-	NA	No	Patients with supratentorial brain herniation	176	Yes	OR	7.08	1.858	26.988	Low	Post traumatic stroke	pupil reactivity
Wang.2014	Wang	2014	clin	retro cht	-	Development of post-traumatic cerebral infarction	-	within 8 days initial surgery	Pre-operative shock	-	-	NA	No	Patients with supratentorial brain herniation	176	Yes	OR	13.782	2.579	73.664	Low	Post traumatic stroke	shock
Gomez.2003	Gomez	2003	clin	retro cht	-	GOS	-	28 days	Oculocephalic reflex	-	-	NA	No	post-resuscitation GCS<9 & diffuse brain injury on CT without any operable mass more than 1 cm in diameter.	289	Yes	other	b = 2.9257	se=0.4436	NA	-	GOSE	reflexes
Gomez.2003	Gomez	2003	clin	retro cht	-	GOS	-	28 days	Motor GCS	-	-	NA	No	post-resuscitation GCS<9 & diffuse brain injury on CT without any operable mass more than 1 cm in diameter.	289	Yes	other	b = 0.4731	se=0.1402	NA	-	GOSE	GCS
Ghanem.2017	Ghanem	2017	clin	retro cht	-	Mortality	-	-	GCS	-	-	NA	No	Patients with GCS ≤8 associated with head trauma on presentation	105	No	OR	0.398	0.221	0.716	Low	mortality	GCS
Bobeff.2019	Bobeff	2019	clin	retro cht	-	Favourable outcome (GOS>4)	-	6 months	GCS	-	admission	NA	No	Skull fracture w/ CT brain findings	146	-	OR	1.82	1.236	2.681	Low	GOSE	GCS
Bobeff.2019	Bobeff	2019	clin	retro cht	-	Mortality	-	6 months	GCS	-	-	NA	No	Skull fracture w/ CT brain findings	146	-	OR	0.538	0.385	0.75	Low	mortality	GCS
Gomez.2014	Gomez	2014	clin	prosp cht	-	Early mortality	-	within 2 days	Motor score (none vs. withdraw/localize)	-	-	NA	Yes	Scoring model that has been developed for this study alone	925	No	OR	79.2	36.3	172.4	Medium	mortality	GCS
Gomez.2014	Gomez	2014	clin	prosp cht	-	Early mortality	-	within 2 days	Motor score (extensor vs. withdraw/localize)	-	-	NA	Yes	Scoring model that has been developed for this study alone	925	No	OR	12.2	5.2	28.4	-	mortality	GCS
Gomez.2014	Gomez	2014	clin	prosp cht	-	Early mortality	-	within 2 days	Motor score (abnormal flexion vs. withdraw/localize)	-	-	NA	Yes	Scoring model that has been developed for this study alone	925	No	OR	5.7	2.2	14.4	-	mortality	GCS
Gomez.2014	Gomez	2014	clin	prosp cht	-	Early mortality	-	within 2 days	unreactive pupils vs. both reactive	-	-	NA	-	NA	925	No	OR	93.6	48.7	179.7	-	mortality	pupil reactivity
Gomez.2014	Gomez	2014	clin	prosp cht	-	Early mortality	-	within 2 days	one reactive pupil vs. both reactive	-	-	NA	-	NA	925	No	OR	6.1	3.1	12.0	-	mortality	pupil reactivity
Gomez.2014	Gomez	2014	clin	prosp cht	-	Early mortality	-	within 2 days	Shock	-	-	NA	-	NA	925	No	OR	6.7	4.6	9.6	-	mortality	shock
Gomez.2014	Gomez	2014	clin	prosp cht	-	Early mortality	-	within 2 days	Motor score (none vs. withdraw/localize/extensr/abnormal flexion)	-	-	NA	Yes	Scoring model that has been developed for this study alone	925	Yes	OR	4.2	2.4	7.2	Low	mortality	GCS
Gomez.2014	Gomez	2014	clin	prosp cht	-	Early mortality	-	within 2 days	unreactive pupils vs. both reactive	-	-	NA	-	NA	925	Yes	OR	15.7	8.6	28.6	-	mortality	pupil reactivity
Gomez.2014	Gomez	2014	clin	prosp cht	-	Early mortality	-	within 2 days	one reactive pupil vs. both reactive	-	-	NA	-	NA	925	Yes	OR	2.1	1.1	3.8	-	mortality	pupil reactivity
Gomez.2014	Gomez	2014	clin	prosp cht	-	Early mortality	-	within 2 days	Shock	-	-	NA	-	NA	925	Yes	OR	3.5	2.2	5.6	-	mortality	shock
Powers.2019	Powers	2019	clin	retro cht	-	Mortality	-	discharge	ISS (per point)	-	-	NA	No	TRAUMATIC INTRACRANIAL HEMORRHAGE	3564	No	OR	1.1	NA	NA	Low	mortality	ISS
Powers.2019	Powers	2019	clin	retro cht	-	Mortality	-	discharge	GCS (per point)	-	-	NA	No	TRAUMATIC INTRACRANIAL HEMORRHAGE	3564	No	OR	0.765	NA	NA	Low	mortality	GCS
Feickert.1999	Feickert	1999	clin	retro cht	-	Chance of survival	-	-	GCS<5	-	-	NA	-	NA	150	No	other	0.18	NA	NA	Low	mortality	GCS
Feickert.1999	Feickert	1999	clin	retro cht	-	Chance of survival	-	-	GCS 5-8	-	-	NA	-	NA	150	No	other	0.94	NA	NA	Low	mortality	GCS
Feickert.1999	Feickert	1999	clin	retro cht	-	Chance of survival	-	-	Areflexia	-	-	NA	-	NA	150	No	other	0.26	NA	NA	Low	mortality	reflexes
Feickert.1999	Feickert	1999	clin	retro cht	-	Chance of survival	-	-	Intact reflexes	-	-	NA	-	NA	150	No	other	0.96	NA	NA	Low	mortality	reflexes
Liesemer.2014	Liesemer	2014	clin	retro cht	-	mortality	-	in hospital	GCS	-	-	NA	-	NA	632	No	AUC	0.7	0.62	0.78	-	mortality	GCS
Tasaki.2009	Tasaki	2009	clin	retro cht	-	GOS	-	6 months	Pupillary light reflex	-	-	NA	-	NA	104	Yes	OR	0.02	0.001	0.3	Medium	GOSE	pupil reactivity
Lu.2015	Lu	2015	clin	retro cht	-	GOS (4/5 vs. 1-3)	-	6 months	GCS	-	7 days	NA	-	NA	115	No	other	0.92	NA	NA	Low	GOSE	GCS
Lu.2015	Lu	2015	clin	retro cht	-	GOS (4/5 vs. 1-3)	-	6 months	GCS	-	14 days	NA	-	NA	115	No	other	1.04	NA	NA	Low	GOSE	GCS
Lu.2015	Lu	2015	clin	retro cht	-	GOS (4/5 vs. 1-3)	-	6 months	GCS Change (ED to 14th day)	-	-	NA	-	NA	115	No	other	9.81	NA	NA	Low	GOSE	GCS
Lu.2015	Lu	2015	clin	retro cht	-	GOS (4/5 vs. 1-3)	-	6 months	GCS Change (ED to 7th day)	-	-	NA	-	NA	115	No	other	16.56	NA	NA	Low	GOSE	GCS
Lu.2015	Lu	2015	clin	retro cht	-	GOS (4/5 vs. 1-3)	-	6 months	GCS	-	admission	NA	-	NA	115	No	other	20.56	NA	NA	Low	GOSE	GCS
Lu.2015	Lu	2015	clin	retro cht	-	GOS (2-5 vs. 1)	-	6 months	GCS	-	-	NA	-	NA	115	No	other	0.89	NA	NA	Low	GOSE	GCS
Lu.2015	Lu	2015	clin	retro cht	-	GOS (2-5 vs. 1)	-	6 months	GCS	-	-	NA	-	NA	115	No	other	3.67	NA	NA	Low	GOSE	GCS
Lu.2015	Lu	2015	clin	retro cht	-	GOS (2-5 vs. 1)	-	6 months	GCS Change (ED to 14th day)	-	-	NA	-	NA	115	No	other	4.63	NA	NA	Low	GOSE	GCS
Lu.2015	Lu	2015	clin	retro cht	-	GOS (2-5 vs. 1)	-	6 months	GCS	-	-	NA	-	NA	115	No	other	8.56	NA	NA	Low	GOSE	GCS
Lu.2015	Lu	2015	clin	retro cht	-	GOS (2-5 vs. 1)	-	6 months	GCS Change (ED to 7th day)	-	admission	NA	-	NA	115	No	other	9.72	NA	NA	Low	GOSE	GCS
Li.2018	Li	2018	clin	retro cht	-	Favourable outcome (GOSE >4)	-	6 months	Both pupils reactive	-	-	NA	-	NA	141	No	OR	0.22	0.07	0.64	Medium	GOSE	pupil reactivity
Li.2018	Li	2018	clin	retro cht	-	Favourable outcome (GOSE >4)	-	6 months	One pupil reactive	-	-	NA	-	NA	141	No	OR	2.09	0.66	6.62	Null	GOSE	pupil reactivity
Li.2018	Li	2018	clin	retro cht	-	Favourable outcome (GOSE >4)	-	6 months	Unreactive pupils	-	-	NA	-	NA	141	No	OR	21.4	1.17	392.8	Medium	GOSE	pupil reactivity
Li.2018	Li	2018	clin	retro cht	-	Favourable outcome (GOSE >4)	-	6 months	Hypotension	-	1 day	NA	-	NA	141	No	OR	9.11	1.86	44.53	Medium	GOSE	blood pressure
Li.2018	Li	2018	clin	retro cht	-	Favourable outcome (GOSE >4)	-	6 months	GCS	-	-	NA	-	NA	141	Yes	OR	1.25	0.87	1.8	Null	GOSE	GCS
Li.2018	Li	2018	clin	retro cht	-	Favourable outcome (GOSE >4)	-	6 months	Pupillary reactivity	-	admission	NA	-	NA	141	Yes	OR	0.68	0.17	2.65	Null	GOSE	pupil reactivity
Li.2018	Li	2018	clin	retro cht	-	Favourable outcome (GOSE >4)	-	6 months	Hypotension	-	1 day	NA	-	NA	141	Yes	OR	0.84	0.05	13.36	Null	GOSE	blood pressure
Li.2018	Li	2018	clin	retro cht	-	Favourable outcome (GOSE >4)	-	6 months	GCS	-	admission	NA	-	NA	141	No	AUC	0.823	0.729	0.895	Medium	GOSE	GCS
Han.2017	Han	2017	clin	retro cht	-	Mortality	-	30 days	GCS (per point increase)	-	-	NA	-	NA	107	No	HR	0.59	0.52	0.68	Medium	mortality	GCS
Han.2017	Han	2017	clin	retro cht	-	Mortality	-	30 days	hypertension	-	-	NA	-	NA	107	No	HR	0.97	0.59	1.6	Null	mortality	blood pressure
Han.2017	Han	2017	clin	retro cht	-	Mortality	-	30 days	SIH	-	-	NA	-	NA	107	Yes	HR	1.55	0.86	2.78	Null	mortality	complications
Han.2017	Han	2017	clin	retro cht	-	Mortality	-	30 days	GCS (per point increase)	-	-	NA	-	NA	107	Yes	HR	0.6	0.52	0.7	Medium	mortality	GCS
Rovlias.2000	Rovlias	2000	clin	prosp cht	-	Favourable outcome GOS (4-5)	-	6 months	GCS	-	-	NA	-	GCS<13	267	Yes	OR	1.3149	1.117	1.547	Medium	GOSE	GCS
Rovlias.2000	Rovlias	2000	clin	prosp cht	-	Favourable outcome GOS (4-5)	-	6 months	GCS	-	-	NA	-	GCS<9	184	Yes	OR	1.4043	1.019	1.934	Medium	GOSE	GCS
Wong.2011	Wong	2011	clin	prosp cht	-	Favourable outcome GOS (4-5)	-	6 months	dilated pupil(s) on admission	-	-	NA	-	tSAH on admission CT	214	No	OR	0.2	0.1	0.3	-	GOSE	pupil reactivity
Wong.2011	Wong	2011	clin	prosp cht	-	Favourable outcome GOS (4-5)	-	6 months	mean ISS	-	-	NA	-	tSAH on admission CT	214	Yes	OR	0.94	0.91	0.97	Medium	GOSE	ISS
Wong.2011	Wong	2011	clin	prosp cht	-	Favourable outcome GOS (4-5)	-	6 months	mean RTS	-	-	NA	-	tSAH on admission CT	214	Yes	OR	2.4	1.6	3.5	Medium	GOSE	RTS
Wong.2011	Wong	2011	clin	prosp cht	-	mortality	-	6 months	dilated pupil(s) on admission	-	-	NA	-	tSAH on admission CT	214	No	OR	7.3	3.8	14.0	-	mortality	pupil reactivity
Wong.2011	Wong	2011	clin	prosp cht	-	mortality	-	6 months	mean ISS	-	-	NA	-	tSAH on admission CT	214	Yes	OR	1.07	1.03	1.11	-	mortality	ISS
Ratan.2002	Ratan	2002	clin	retro cht	-	mortality	-	within 1 day	GCS<9	-	-	NA	-	Children	100	No	OR	3.09	1.22	7.8	-	mortality	GCS
Zhang.2017	Zhang	2017	clin	retro cht	-	GOS=<3	-	3 months	GCS	-	-	NA	-	NA	636	Yes	OR	1.97	1.62	2.37	Medium	GOSE	GCS
Zhang.2017	Zhang	2017	clin	retro cht	-	Mortality (GOS 1)	-	4 months	GCS	-	-	NA	-	NA	636	Yes	OR	2.08	1.78	2.49	Medium	mortality	GCS
Yeole.2020	Yeole	2020	clin	retro cht	-	Mortality	-	-	GCS at presentation	-	-	NA	-	post traumatic intracranial mass lesions	102	Yes	OR	0.48	>25	>91	Low	mortality	GCS
Muehlschlegel.2016	Muehlschlegel	2016	clin	retro cht	-	Survival	-	6 months	GCS	-	-	NA	-	NA	413	No	OR	1.53	1.42	1.66	Low	mortality	GCS
Yeole.2020	Yeole	2020	clin	retro cht	-	Survival	-	6 months	ISS	-	-	NA	-	NA	413	No	OR	0.95	0.94	0.97	Low	mortality	ISS
Yeole.2020	Yeole	2020	clin	retro cht	-	Survival	-	6 months	90 <= Admit_SBP< 140	-	-	NA	-	NA	413	No	OR	9.87	3.78	25.77	Low	mortality	blood pressure
Yeole.2020	Yeole	2020	clin	retro cht	-	Survival	-	6 months	140 <= Admit_SBP <180	-	-	NA	-	NA	413	No	OR	13.03	4.88	34.78	Low	mortality	blood pressure
Yeole.2020	Yeole	2020	clin	retro cht	-	Survival	-	6 months	Admit_SBP>=180	-	-	NA	-	NA	413	No	OR	6.99	2.38	20.53	Low	mortality	blood pressure
Yeole.2020	Yeole	2020	clin	retro cht	-	Survival	-	6 months	Pupils - equal unreactive	-	-	NA	-	NA	413	No	OR	0.01	0.01	0.03	Low	mortality	pupil reactivity
Yeole.2020	Yeole	2020	clin	retro cht	-	Survival	-	6 months	Pupils unequal	-	-	NA	-	NA	413	No	OR	0.18	0.08	0.4	Low	mortality	pupil reactivity
Leitgeb.2013	Leitgeb	2013	clin	prosp cht	-	Survival	-	discharge	AIS(h)	-	-	NA	-	GCS<9 and EDH	159	No	other	-0.1378	0.0572	parameter (sd)	-	mortality	AIS
Leitgeb.2013	Leitgeb	2013	clin	prosp cht	-	Survival	-	discharge	Pupilary reactivity	-	-	NA	-	GCS<9 and EDH	159	No	other	0.3515	0.1265	parameter (sd)	-	mortality	pupil reactivity
Leitgeb.2013	Leitgeb	2013	clin	prosp cht	-	Survival	-	discharge	GCS score	-	-	NA	-	GCS<9 and EDH	159	No	other	0.0515	0.0169	parameter (sd)	-	mortality	GCS
Leitgeb.2013	Leitgeb	2013	clin	prosp cht	-	GOS	-	6 months	AIS(h)	-	-	NA	-	GCS<9 and EDH	159	No	other	-0.2243	0.0573	parameter (sd)	-	GOSE	AIS
Leitgeb.2013	Leitgeb	2013	clin	prosp cht	-	GOS	-	6 months	GCS	-	-	NA	-	GCS<9 and EDH	159	No	other	0.0631	0.0188	parameter (sd)	-	GOSE	GCS
Karamanos.2014	Karamanos	2014	clin	prosp cht	-	All-cause mortality	-	in hospital	ISS>24	-	-	NA	-	GCS<9 (post-resus) & abnormal CT	216	Yes	OR	24.56	21.74	27.75	High	mortality	ISS
Karamanos.2014	Karamanos	2014	clin	prosp cht	-	All-cause mortality	-	in hospital	Fixed dilated pupils	-	admission	NA	-	GCS<9 (post-resus) & abnormal CT	216	Yes	OR	5.92	1.03	33.33	Medium	mortality	pupil reactivity
Karamanos.2014	Karamanos	2014	clin	prosp cht	-	Mortality due to cerebral herniation	-	in hospital	ISS>24	-	-	NA	-	GCS<9 (post-resus) & abnormal CT	216	Yes	OR	11.76	1.26	19.56	Medium	mortality	ISS
Fan.2012	Fan	2012	clin	retro cht	-	GOS>3	-	28 days	Sinus tachycardia	-	-	NA	-	ABI on CT	335	No	OR	1.566	0.687	3.568	Null	GOSE	heart rate
Fan.2012	Fan	2012	clin	retro cht	-	GOS>3	-	28 days	Sinus bradycardia	-	-	NA	-	ABI on CT	335	No	OR	1.885	0.775	4.581	Null	GOSE	heart rate
Junior.2017	Junior	2017	clin	retro cht	-	Mortality	-	-	GCS	-	-	NA	-	TBI and abnormal CT in 1 Brazilian centre	1275	Yes	OR	0.81	0.77	0.84	High	mortality	GCS
Junior.2017	Junior	2017	clin	retro cht	-	Mortality	-	-	Anysochoria	-	-	NA	-	TBI and abnormal CT in 1 Brazilian centre	1275	Yes	OR	1.79	1.17	2.72	High	mortality	pupil reactivity
Vedantam.2017	Vedantam	2017	clin	retro cht	-	mortality	-	in hospital	GCS motor	-	admission	NA	-	GCS<9	700	Yes	HR	0.76	0.66	0.87	High	mortality	GCS
Vedantam.2017	Vedantam	2017	clin	retro cht	-	mortality	-	in hospital	Hypotension	-	pre hospital	NA	-	GCS<9	700	Yes	HR	0.93	0.58	1.48	Null	mortality	blood pressure
Vedantam.2017	Vedantam	2017	clin	retro cht	-	mortality	-	in hospital	bilateral unreactive pupils	-	-	NA	-	GCS<9	700	Yes	HR	1.26	0.84	1.89	Null	mortality	pupil reactivity
Garner.2001	Garner	2001	clin	retro cht	-	favourable outcome (GOS)	-	2-65 months	RTS>=4.45	-	-	NA	-	GCS<9 (pre-hospital)	296	Yes	OR	2.31	1.15	4.65	Low	GOSE	RTS
Garner.2001	Garner	2001	clin	retro cht	-	favourable outcome (GOS)	-	2-65 months	Lower ISS	-	-	NA	-	GCS<9 (pre-hospital)	296	Yes	OR	1.04	1.02	1.06	Low	GOSE	ISS
Tude Melo.2010	Tude Melo	2010	clin	retro cht	-	Death	-	within 7 days	Unsatisfactory SBP	-	-	NA	-	GCS<9, paediatrics	315	Yes	OR	0.69	0.2	2.36	Null	mortality	blood pressure
Tude Melo.2010	Tude Melo	2010	clin	retro cht	-	Death	-	within 7 days	Temperature <35	-	-	NA	-	GCS<9, paediatrics	315	Yes	OR	8.49	2.75	16.73	High	mortality	body temperature
Tude Melo.2010	Tude Melo	2010	clin	retro cht	-	Death	-	within 7 days	GCS<6	-	-	NA	-	GCS<9, paediatrics	315	Yes	OR	11.0	3.74	32.33	High	mortality	GCS
Tude Melo.2010	Tude Melo	2010	clin	retro cht	-	Death	-	within 7 days	Pediatric trauma score =<3	-	-	NA	Yes	GCS<9, paediatrics	315	Yes	OR	1.31	0.46	3.74	Null	mortality	Paediatric Trauma Score
Tude Melo.2010	Tude Melo	2010	clin	retro cht	-	Death	-	within 7 days	Multi-trauma	-	-	NA	-	GCS<9, paediatrics	315	Yes	OR	1.11	0.32	3.89	Null	mortality	multiple trauma
Hung.2004	Hung	2004	clin	retro cht	-	GOS	-	6 months	Initial GCS	-	-	NA	-	frontal intracerebral haemorrhage	161	No	OR	4.37	NA	NA	Low	GOSE	GCS
Maiden.2020	Maiden	2020	clin	retro cht	-	Favourable outcome - GOSE>4	-	6 months	GCS 5-6 vs 3-4	-	-	NA	-	Adults >64y, Initial GCS 3-12	540	No	OR	1.84	0.7	4.82	Null	GOSE	GCS
Maiden.2020	Maiden	2020	clin	retro cht	-	Favourable outcome - GOSE>4	-	6 months	GCS 7-8 vs 3-4	-	-	NA	-	Adults >64y, Initial GCS 3-13	540	No	OR	1.89	0.9	3.95	Null	GOSE	GCS
Maiden.2020	Maiden	2020	clin	retro cht	-	Favourable outcome - GOSE>4	-	6 months	GCSmotor 2-3 vs. 1	-	-	NA	-	Adults >64y, Initial GCS 3-14	540	No	OR	0.51	0.09	2.82	Null	GOSE	GCS
Maiden.2020	Maiden	2020	clin	retro cht	-	Favourable outcome - GOSE>4	-	6 months	GCSmotor 4-6 vs. 1	-	-	NA	-	Adults >64y, Initial GCS 3-15	540	No	OR	1.2	0.46	3.95	Null	GOSE	GCS
Maiden.2020	Maiden	2020	clin	retro cht	-	Favourable outcome - GOSE>4	-	6 months	Hypotension	-	-	NA	-	Adults >64y, Initial GCS 3-16	540	No	OR	0.39	0.06	2.7	Null	GOSE	blood pressure
Maiden.2020	Maiden	2020	clin	retro cht	-	Favourable outcome - GOSE>4	-	6 months	Head AIS 4 vs. 3	-	-	NA	-	Adults >64y, Initial GCS 3-17	540	No	OR	1.81	0.69	4.77	Null	GOSE	AIS
Maiden.2020	Maiden	2020	clin	retro cht	-	Favourable outcome - GOSE>4	-	6 months	Head AIS 5+ vs. 3	-	-	NA	-	Adults >64y, Initial GCS 3-18	540	No	OR	0.28	0.1	0.77	Medium	GOSE	AIS
Maiden.2020	Maiden	2020	clin	retro cht	-	Favourable outcome - GOSE>4	-	6 months	Isolated head injury	-	-	NA	-	Adults >64y, Initial GCS 3-19	540	No	OR	1.54	0.77	3.09	Null	GOSE	Isolated trauma
Maiden.2020	Maiden	2020	clin	retro cht	-	Favourable outcome - GOSE>4	-	6 months	ISS >24	-	-	NA	-	Adults >64y, Initial GCS 3-20	540	No	OR	0.18	Typo	0.78	Medium	GOSE	ISS
Maiden.2020	Maiden	2020	clin	retro cht	-	Favourable outcome - GOSE>4	-	6 months	Head AIS 4 vs. 3	-	-	NA	-	Adults >64y, Initial GCS 3-28	540	Yes	OR	2.58	0.91	7.29	Null	GOSE	AIS
Maiden.2020	Maiden	2020	clin	retro cht	-	Favourable outcome - GOSE>4	-	6 months	Head AIS 5+ vs. 3	-	-	NA	-	Adults >64y, Initial GCS 3-29	540	Yes	OR	1.32	0.34	5.16	Null	GOSE	AIS
Maiden.2020	Maiden	2020	clin	retro cht	-	Favourable outcome - GOSE>4	-	6 months	ISS >24	-	-	NA	-	Adults >64y, Initial GCS 3-30	540	Yes	OR	0.24	0.09	0.67	Medium	GOSE	ISS
Ruet.2018	Ruet	2018	clin	prosp cht	-	current employment	-	4 years	GCS 5-6	-	-	NA	-	GCS<9	133	No	OR	3.23	1.05	9.93	Medium	employment	GCS
Ruet.2018	Ruet	2018	clin	prosp cht	-	current employment	-	4 years	GCS 7-8	-	-	NA	-	GCS<9	133	No	OR	5.62	1.87	16.89	Medium	employment	GCS
Lannon.2022	Lannon	2022	clin	retro cht	-	mortality	-	in hospital	Shock	-	-	NA	-	<18, 80% meet AusTBI	209	No	OR	1.061	0.426	2.639	Null	mortality	shock
Lannon.2022	Lannon	2022	clin	retro cht	-	mortality	-	in hospital	GCS 4–8 vs. 3	-	-	NA	-	<18, 80% meet AusTBI	209	No	OR	0.458	0.176	1.195	Null	mortality	GCS
Lannon.2022	Lannon	2022	clin	retro cht	-	mortality	-	in hospital	GCS 9–13 vs. 3	-	-	NA	-	<18, 80% meet AusTBI	209	No	OR	0.131	0.033	0.524	Medium	mortality	GCS
Lannon.2022	Lannon	2022	clin	retro cht	-	D/C disposition - Home vs. other inpatient location	-	in hospital	Shock	-	-	NA	-	<18, 80% meet AusTBI	209	No	OR	1.815	0.468	7.046	Null	discharge destination	shock
Lannon.2022	Lannon	2022	clin	retro cht	-	D/C disposition - Home vs. other inpatient location	-	in hospital	GCS 4–8 vs. 3	-	-	NA	-	<18, 80% meet AusTBI	209	No	OR	2.66	0.559	12.671	Null	discharge destination	GCS
Lannon.2022	Lannon	2022	clin	retro cht	-	D/C disposition - Home vs. other inpatient location	-	in hospital	GCS 9–13 vs. 3	-	-	NA	-	<18, 80% meet AusTBI	209	No	OR	4.681	0.886	24.728	Null	discharge destination	GCS
Tran.2015	Tran	2015	clin	retro cht	-	Mortality	-	6 months	GCS	-	-	6-8 vs. 3-5	No	TBI with an initial Glasgow Coma Scale (GCS) score between 3 and 8	120	Yes	OR	14.56	4.59	46.24	Low	mortality	GCS
Tran.2015	Tran	2015	clin	retro cht	-	Mortality	-	6 months	GCS	-	-	4 vs. 3	No	TBI with an initial Glasgow Coma Scale (GCS) score between 3 and 8	120	Yes	OR	2.57	1.74	3.82	Low	mortality	GCS
Tran.2015	Tran	2015	clin	retro cht	-	Mortality	-	6 months	Pupils fixed	-	-	NA	No	TBI with an initial Glasgow Coma Scale (GCS) score between 3 and 8	120	Yes	OR	0.37	0.07	1.89	Low	mortality	pupil reactivity
Vandromme.2011	Vandromme	2011	clin	retro cht	-	Mortality	-	-	GCS	-	-	GCS =<8	No	GCS =<8	334	Yes	risk	0.8	0.51	1.24	Low	mortality	GCS
Catapano.2017	Catapano	2017	clin	retro cht	-	Mortality	-	-	GCS	-	-	GCS =<9	No	NA	698	Yes	OR	13.9	7.0	27.8	Low	mortality	GCS
Catapano.2017	Catapano	2017	clin	retro cht	-	Mortality	-	-	AIS	-	-	AIS =>4	No	NA	698	Yes	OR	2.3	1.1	5.0	Low	mortality	AIS
Zhigang Lan.2020	Zhigang Lan	2020	clin	retro cht	-	Decompressive craniectomy	-	6 months	GCS 3	-	-	NA	No	Patients undergoing Decompressive craniectomy	143	Yes	OR	0.849	0.244	2.951	Low	neurosurgery	GCS
Zhigang Lan.2020	Zhigang Lan	2020	clin	retro cht	-	Decompressive craniectomy	-	6 months	GCS 4-5	-	-	NA	No	Patients undergoing Decompressive craniectomy	143	Yes	OR	0.96	0.394	2.341	Low	neurosurgery	GCS
Zhigang Lan.2020	Zhigang Lan	2020	clin	retro cht	-	Decompressive craniectomy	-	6 months	Pupil dilation	-	-	NA	No	Patients undergoing Decompressive craniectomy	143	Yes	OR	0.747	0.268	2.086	Low	neurosurgery	pupil reactivity
Zhigang Lan.2020	Zhigang Lan	2020	clin	retro cht	-	GOS	-	6 months	GCS 3	-	-	NA	No	Patients undergoing Decompressive craniectomy	143	Yes	OR	3.487	1.008	12.064	Low	GOSE	GCS
Zhigang Lan.2020	Zhigang Lan	2020	clin	retro cht	-	GOS	-	6 months	GCS 4-5	-	-	NA	No	Patients undergoing Decompressive craniectomy	143	Yes	OR	5.991	2.502	14.349	Low	GOSE	GCS
Hong.2021	Hong	2021	clin	retro cht	-	GOSE 1-4	-	6 months	Initial GCS	-	-	NA	No	Patients after decompressive craniectomy	150	Yes	OR	0.64	0.47	0.875	Medium	GOSE	GCS
Hong.2021	Hong	2021	clin	retro cht	-	Mortality	-	6 months	Initial GCS	-	-	NA	No	Patients after decompressive craniectomy	150	No	OR	0.62	0.514	0.756	Low	mortality	GCS
Ono.2001	Ono	2001	clin	retro cht	-	GOS	-	6 months	GCS	-	-	NA	-	diffuse brain injury grade II	272	No	risk	2.786	-	-	Low	GOSE	GCS
Ono.2001	Ono	2001	clin	retro cht	-	GOS	-	6 months	Pupillary abnormality	-	-	NA	-	diffuse brain injury grade II	272	No	risk	2.464	-	-	Low	GOSE	pupil reactivity
Ono.2001	Ono	2001	clin	retro cht	-	GOS	-	6 months	Impared oculocephalic response	-	-	NA	-	diffuse brain injury grade II	272	No	risk	3.857	-	-	Low	GOSE	reflexes
Ono.2001	Ono	2001	clin	retro cht	-	GOS	-	6 months	GCS	-	-	NA	-	acute subdural haematoma	272	No	risk	2.641	-	-	Low	GOSE	GCS
Ono.2001	Ono	2001	clin	retro cht	-	GOS	-	6 months	Pupillary abnormality	-	-	NA	-	acute subdural haematoma	272	No	risk	1.133	-	-	Null	GOSE	pupil reactivity
Ono.2001	Ono	2001	clin	retro cht	-	GOS	-	6 months	Impared oculocephalic response	-	-	NA	-	acute subdural haematoma	272	No	risk	3.794	-	-	Low	GOSE	reflexes
Rasidi.2021	Rasidi	2021	clin	retro cht	-	Morbidity (GOS)	-	in hospital	Presedation GCSmotor (1 vs. 2-6)	-	-	NA	-	paediatric patient, GCS<9 and AIS>3	189	Yes	OR	2.03	0.76	5.4	Null	GOSE	GCS
Rasidi.2021	Rasidi	2021	clin	retro cht	-	Morbidity (GOS)	-	in hospital	Comcomitant serious injuries	-	-	NA	-	paediatric patient, GCS<9 and AIS>3	189	Yes	OR	1.32	0.56	3.13	Null	GOSE	multiple trauma
Rasidi.2021	Rasidi	2021	clin	retro cht	-	Mortality	-	in hospital	Presedation GCS - 3 vs. 4-8	-	-	NA	-	paediatric patient, GCS<9 and AIS>3	189	Yes	OR	7.44	2.47	22.46	Medium	mortality	GCS
Rasidi.2021	Rasidi	2021	clin	retro cht	-	Mortality	-	in hospital	Fixed and dilated pupils	-	-	NA	-	paediatric patient, GCS<9 and AIS>3	189	Yes	OR	2.96	1.11	7.93	Medium	mortality	pupil reactivity
Bennett.2017	Bennett	2017	clin	retro cht	-	post-traumatic seizure	-	in hospital	Hypotensive	-	-	NA	-	paediatric patient, GCS<9	2122	No	OR	0.87	0.71	1.05	Null	Post traumatic seizure	blood pressure
Bennett.2017	Bennett	2017	clin	retro cht	-	post-traumatic seizure	-	in hospital	GCS 6-4 vs. 3-5	-	admission	NA	-	paediatric patient, GCS<9	2122	No	OR	1.1	0.84	1.43	Null	Post traumatic seizure	GCS
Bennett.2017	Bennett	2017	clin	retro cht	-	post-traumatic seizure	-	in hospital	Hypotensive	-	-	NA	-	paediatric patient, GCS<9	2122	Yes	OR	0.8	0.6	1.0	Null	Post traumatic seizure	blood pressure
Bennett.2017	Bennett	2017	clin	retro cht	-	post-traumatic seizure	-	in hospital	GCS 6-4 vs. 3-5	-	admission	NA	-	paediatric patient, GCS<9	2122	Yes	OR	1.1	0.83	1.46	Null	Post traumatic seizure	GCS
Bonow.2018	Bonow	2018	clin	prosp cht	-	GOS-E	-	6 months	GCSmotor - 1 vs. 5/6	-	-	NA	-	>12y and <9	550	No	OR	0.5	0.28	0.87	Medium	GOSE	GCS
Bonow.2018	Bonow	2018	clin	prosp cht	-	GOS-E	-	6 months	GCSmotor - 2 vs. 5/6	-	-	NA	-	>12y and <9	550	No	OR	0.23	0.13	0.39	Medium	GOSE	GCS
Bonow.2018	Bonow	2018	clin	prosp cht	-	GOS-E	-	6 months	GCSmotor - 3 vs. 5/6	-	-	NA	-	>12y and <9	550	No	OR	0.32	0.19	0.56	Medium	GOSE	GCS
Bonow.2018	Bonow	2018	clin	prosp cht	-	GOS-E	-	6 months	GCSmotor - 4 vs. 5/6	-	-	NA	-	>12y and <9	550	No	OR	1.02	0.66	1.57	Null	GOSE	GCS
Bonow.2018	Bonow	2018	clin	prosp cht	-	GOS-E	-	6 months	Fixed pupils - 1 vs. neither	-	-	NA	-	>12y and <9	550	No	OR	0.66	0.37	1.18	Null	GOSE	pupil reactivity
Bonow.2018	Bonow	2018	clin	prosp cht	-	GOS-E	-	6 months	Fixed pupils - both vs. neither	-	-	NA	-	>12y and <9	550	No	OR	0.4	0.25	0.64	Medium	GOSE	pupil reactivity
Bonow.2018	Bonow	2018	clin	prosp cht	-	GOS-E	-	6 months	AIShead - 4 vs. 1-3	-	-	NA	-	>12y and <9	550	No	OR	1.31	0.84	2.04	Null	GOSE	AIS
Bonow.2018	Bonow	2018	clin	prosp cht	-	GOS-E	-	6 months	AIShead - 5 vs. 1-3	-	-	NA	-	>12y and <9	550	No	OR	0.53	0.35	0.81	Medium	GOSE	AIS
Bonow.2018	Bonow	2018	clin	prosp cht	-	GOS-E	-	6 months	ISS non-head 0 vs. 16+	-	-	NA	-	>12y and <9	550	No	OR	1.92	1.05	3.49	Medium	GOSE	ISS
Bonow.2018	Bonow	2018	clin	prosp cht	-	GOS-E	-	6 months	ISS non-head 1-3 vs. 16+	-	-	NA	-	>12y and <9	550	No	OR	4.01	2.09	7.7	Medium	GOSE	ISS
Bonow.2018	Bonow	2018	clin	prosp cht	-	GOS-E	-	6 months	ISS non-head 4-15 vs. 16+	-	-	NA	-	>12y and <9	550	No	OR	2.53	1.39	4.6	Medium	GOSE	ISS
Bonow.2018	Bonow	2018	clin	prosp cht	-	GOS-E	-	6 months	Hypotension	-	-	NA	-	>12y and <9	550	No	OR	0.74	0.45	1.22	Null	GOSE	blood pressure
Bonow.2018	Bonow	2018	clin	prosp cht	-	GOS-E	-	6 months	GCSmotor (per point)	-	-	NA	-	>12y and <9	550	Yes	OR	1.41	1.23	1.61	High	GOSE	GCS
Jakob.2021	Jakob	2021	clin	retro cht	-	Mortality	-	in hospital	tachycardia	-	-	NA	-	GCS 7-8 and isolated blunt head trauma	2727	Yes	OR	0.79	0.51	1.22	-	mortality	heart rate
Jakob.2021	Jakob	2021	clin	retro cht	-	Mortality	-	in hospital	GCS = 7 (vs. 8)	-	-	NA	-	GCS 7-8 and isolated blunt head trauma	2727	Yes	OR	1.2	0.91	1.56	Null	mortality	GCS
Jakob.2021	Jakob	2021	clin	retro cht	-	Mortality	-	in hospital	AIS4 vs. AIS3	-	-	NA	-	GCS 7-8 and isolated blunt head trauma	2727	Yes	OR	2.52	1.68	2.8	Medium	mortality	AIS
Jakob.2021	Jakob	2021	clin	retro cht	-	Mortality	-	in hospital	AIS5 vs. AIS3	-	-	NA	-	GCS 7-8 and isolated blunt head trauma	2727	Yes	OR	10.71	7.23	15.84	High	mortality	AIS
Jakob.2021	Jakob	2021	clin	retro cht	-	overall complications	-	in hospital	tachycardia	-	-	NA	-	GCS 7-8 and isolated blunt head trauma	2727	Yes	OR	1.14	0.74	1.75	Null	complications	heart rate
Jakob.2021	Jakob	2021	clin	retro cht	-	overall complications	-	in hospital	GCS = 7 (vs. 8)	-	-	NA	-	GCS 7-8 and isolated blunt head trauma	2727	Yes	OR	0.89	0.66	1.21	Null	complications	GCS
Jakob.2021	Jakob	2021	clin	retro cht	-	overall complications	-	in hospital	AIS4 vs. AIS3	-	-	NA	-	GCS 7-8 and isolated blunt head trauma	2727	Yes	OR	1.54	1.05	2.26	Medium	complications	AIS
Jakob.2021	Jakob	2021	clin	retro cht	-	overall complications	-	in hospital	AIS5 vs. AIS3	-	-	NA	-	GCS 7-8 and isolated blunt head trauma	2727	Yes	OR	1.77	1.18	2.67	Medium	complications	AIS
Cui.2021	Cui	2021	clin	retro cht	-	Mortality	-	1 year	GCS	-	-	NA	-	TBI patients undergoing DC	230	No	OR	0.798	0.704	0.904	Medium	mortality	GCS
Cui.2021	Cui	2021	clin	retro cht	-	Mortality	-	1 year	GCS	-	-	NA	-	TBI patients undergoing DC	230	Yes	OR	0.737	0.66	0.824	High	mortality	GCS
Zelnick.2014	Zelnick	2014	clin	retro cht	-	Survival	-	6 months	Injury severity scale	-	-	NA	-	>=15 years of age	1282	No	mean	26.1	15.8	NA	Low	mortality	ISS
White.2001	White	2001	clin	retro cht	-	Survival	-	-	GCS at 6 hours	-	-	NA	-	aged 0–17 yr	136	No	other	9.0	-	-	Low	mortality	GCS
White.2001	White	2001	clin	retro cht	-	Nonsurvivors	-	-	GCS at 6 hours	-	-	NA	-	aged 0–17 yr	136	No	other	3.0	-	-	Low	mortality	GCS
White.2001	White	2001	clin	retro cht	-	Survival	-	-	Admission PTS	-	-	NA	-	aged 0–17 yr	136	No	other	7.0	-	-	Low	mortality	Post traumatic seizure
White.2001	White	2001	clin	retro cht	-	Nonsurvivors	-	-	Admission PTS	-	-	NA	-	aged 0–17 yr	136	No	other	5.0	-	-	Low	mortality	Post traumatic seizure
White.2001	White	2001	clin	retro cht	-	Survival	-	-	Admission PRISM score	-	-	NA	-	aged 0–17 yr	136	No	other	18.0	-	-	Low	mortality	PRISM
White.2001	White	2001	clin	retro cht	-	Nonsurvivors	-	-	Admission PRISM score	-	-	NA	-	aged 0–17 yr	136	No	other	27.0	-	-	Low	mortality	PRISM
White.2001	White	2001	clin	retro cht	-	LOS <=6 days	-	-	GCS at 6 hours	-	-	NA	-	aged 0–17 yr	136	No	other	9.0	-	-	Low	Length of stay	GCS
White.2001	White	2001	clin	retro cht	-	LOS >6 days	-	-	GCS at 6 hours	-	-	NA	-	aged 0–17 yr	136	No	other	6.0	-	-	Low	Length of stay	GCS
White.2001	White	2001	clin	retro cht	-	LOS <=6 days	-	-	Admission PTS	-	-	NA	-	aged 0–17 yr	136	No	other	6.0	-	-	Null	Length of stay	Post traumatic seizure
White.2001	White	2001	clin	retro cht	-	LOS >6 days	-	-	Admission PTS	-	-	NA	-	aged 0–17 yr	136	No	other	6.0	-	-	Null	Length of stay	Post traumatic seizure
White.2001	White	2001	clin	retro cht	-	LOS <=6 days	-	-	Admission PRISM score	-	-	NA	-	aged 0–17 yr	136	No	other	19.0	-	-	Null	Length of stay	PRISM
White.2001	White	2001	clin	retro cht	-	LOS >6 days	-	-	Admission PRISM score	-	-	NA	-	aged 0–17 yr	136	No	other	20.0	-	-	Null	Length of stay	PRISM
Ostermann.2018	Ostermann	2018	clin	retro cht	-	GOS	-	discharge	pupillary reaction	-	-	NA	-	>65y with isolated severe head injury	596	Yes	OR	3.393	1.2	9.594	High	GOSE	pupil reactivity
Ostermann.2018	Ostermann	2018	clin	retro cht	-	GOS	-	discharge	ISS	-	-	NA	-	>65y with isolated severe head injury	596	Yes	OR	1.179	1.098	1.267	High	GOSE	ISS
Murray.2018	Murray	2018	clin	retro cht	-	Mortality	-	6 months	GCS	-	-	NA	-	16y+, GCS<13	334	No	R^2	15.5	NA	NA	Low	mortality	GCS
Murray.2018	Murray	2018	clin	retro cht	-	Mortality	-	6 months	pupil reactivity	-	-	NA	-	16y+, GCS<13	334	No	R^2	14.0	NA	NA	Low	mortality	pupil reactivity
Murray.2018	Murray	2018	clin	retro cht	-	GOS	-	6 months	GCS	-	-	NA	-	16y+, GCS<13	334	No	R^2	19.8	NA	NA	Low	GOSE	GCS
Murray.2018	Murray	2018	clin	retro cht	-	GOS	-	6 months	pupil reactivity	-	-	NA	-	16y+, GCS<13	334	No	R^2	13.9	NA	NA	Low	GOSE	pupil reactivity
Wang.2022	Wang	2022	clin	prosp cht	-	Acute Kidney Injury	-	in hospital	SBP	-	-	NA	-	injury signs on CT/MRI	243	No	OR	1.0	0.996	1.005	Null	complications	blood pressure
Wang.2022	Wang	2022	clin	prosp cht	-	Acute Kidney Injury	-	in hospital	HR	-	-	NA	-	injury signs on CT/MRI	243	No	OR	0.989	0.975	1.003	Null	complications	heart rate
Wang.2022	Wang	2022	clin	prosp cht	-	Acute Kidney Injury	-	in hospital	Temperature	-	-	NA	-	injury signs on CT/MRI	243	No	OR	0.776	0.502	1.198	Null	complications	body temperature
Wang.2022	Wang	2022	clin	prosp cht	-	Acute Kidney Injury	-	in hospital	Anisocoria	-	-	NA	-	injury signs on CT/MRI	243	No	OR	0.771	0.357	1.667	Null	complications	pupil reactivity
Wang.2022	Wang	2022	clin	prosp cht	-	Acute Kidney Injury	-	in hospital	GCS	-	-	NA	-	injury signs on CT/MRI	243	No	OR	0.838	0.704	0.996	Low	complications	GCS
Wang.2022	Wang	2022	clin	prosp cht	-	Acute Kidney Injury	-	in hospital	AIShead	-	-	NA	-	injury signs on CT/MRI	243	No	OR	1.4	0.867	2.26	Null	complications	AIS
Wang.2022	Wang	2022	clin	prosp cht	-	Acute Kidney Injury	-	in hospital	AISchest	-	-	NA	-	injury signs on CT/MRI	243	No	OR	1.255	0.978	1.61	Null	complications	AIS
Wang.2022	Wang	2022	clin	prosp cht	-	Acute Kidney Injury	-	in hospital	AISabdo	-	-	NA	-	injury signs on CT/MRI	243	No	OR	0.878	0.44	1.751	Null	complications	AIS
Wang.2022	Wang	2022	clin	prosp cht	-	Acute Kidney Injury	-	in hospital	AISlimbs	-	-	NA	-	injury signs on CT/MRI	243	No	OR	1.099	0.709	1.705	Null	complications	AIS
Wang.2022	Wang	2022	clin	prosp cht	-	Acute Kidney Injury	-	in hospital	ISS	-	-	NA	-	injury signs on CT/MRI	243	No	OR	1.041	1.001	1.083	Low	complications	ISS
Van Deynse.2022	Van Deynse	2022	clin	retro cht	-	Death	-	in hospital	ISS	-	-	NA	-	94% had intracranial injury	18313	No	AUC	0.8	0.79	0.81	Medium	mortality	ISS
Van Deynse.2022	Van Deynse	2022	clin	retro cht	-	Admission to ICU	-	in hospital	ISS	-	-	NA	-	94% had intracranial injury	18313	No	AUC	0.79	0.78	0.79	Medium	Admission to ICU	ISS
Van Deynse.2022	Van Deynse	2022	clin	retro cht	-	Acute LOS>7d	-	in hospital	ISS	-	-	NA	-	94% had intracranial injury	18313	No	AUC	0.76	0.76	0.77	Medium	Length of stay	ISS
Van Deynse.2022	Van Deynse	2022	clin	retro cht	-	Death	-	in hospital	AIShead	-	-	NA	-	94% had intracranial injury	18313	No	AUC	0.76	0.75	0.78	Medium	mortality	AIS
Van Deynse.2022	Van Deynse	2022	clin	retro cht	-	Admission to ICU	-	in hospital	AIShead	-	-	NA	-	94% had intracranial injury	18313	No	AUC	0.71	0.7	0.72	Medium	Admission to ICU	AIS
Van Deynse.2022	Van Deynse	2022	clin	retro cht	-	Acute LOS>7d	-	in hospital	AIShead	-	-	NA	-	94% had intracranial injury	18313	No	AUC	0.68	0.68	0.69	Medium	Length of stay	AIS
Shibahashi.2018	Shibahashi	2018	clin	retro cht	-	Mortality	-	-	GCS	-	-	NA	-	Japan, nation wide trauma bank, posterior fossa SDH after blunt head trauma	75838	Yes	OR	0.82	0.73	0.92	Medium	mortality	GCS
Sigurtà.2013	Sigurtà	2013	clin	retro cht	-	Unfavorable outcome (GOS)	-	6 months	Hypotension	-	-	NA	-	pediatric	117	No	OR	6.72	3.15	14.34	Low	GOSE	blood pressure
Sigurtà.2013	Sigurtà	2013	clin	retro cht	-	Unfavorable outcome (GOS)	-	6 months	mGCS	-	-	NA	-	pediatric	117	No	OR	0.32	0.24	0.44	Low	GOSE	GCS
Sigurtà.2013	Sigurtà	2013	clin	retro cht	-	Unfavorable outcome (GOS)	-	6 months	Pathological pupils	-	-	NA	-	pediatric	117	No	OR	23.66	9.58	58.43	Low	GOSE	pupil reactivity
Sigurtà.2013	Sigurtà	2013	clin	retro cht	-	Unfavorable outcome (GOS)	-	6 months	mGCS	-	-	NA	-	pediatric	117	Yes	OR	0.49	0.29	0.84	Medium	GOSE	GCS
Kamal.2021	Kamal	2021	clin	retro cht	-	Mortality	-	in hospital	pupillary reactivity - both Ref.	-	-	NA	-	India	946	Yes	OR	1.0	1.0	1.0	Null	mortality	pupil reactivity
Kamal.2021	Kamal	2021	clin	retro cht	-	Mortality	-	in hospital	pupillary reactivity - one	-	-	NA	-	India	946	Yes	OR	1.4	0.8	2.5	Null	mortality	pupil reactivity
Kamal.2021	Kamal	2021	clin	retro cht	-	Mortality	-	in hospital	pupillary reactivity - no	-	-	NA	-	India	946	Yes	OR	4.6	2.5	8.2	Low	mortality	pupil reactivity
Kamal.2021	Kamal	2021	clin	retro cht	-	Mortality	-	in hospital	Hypotension	-	-	NA	-	India	946	Yes	OR	8.3	5.3	13.2	Low	mortality	blood pressure
Kamal.2021	Kamal	2021	clin	retro cht	-	Unfavorable outcome	-	6 months	pupillary reactivity - both Ref.	-	-	NA	-	India	946	Yes	OR	1.0	1.0	1.0	Null	GOSE	pupil reactivity
Kamal.2021	Kamal	2021	clin	retro cht	-	Unfavorable outcome	-	6 months	pupillary reactivity - one	-	-	NA	-	India	946	Yes	OR	2.8	1.3	6.4	Low	GOSE	pupil reactivity
Kamal.2021	Kamal	2021	clin	retro cht	-	Unfavorable outcome	-	6 months	pupillary reactivity - no	-	-	NA	-	India	946	Yes	OR	5.8	2.1	16.4	Low	GOSE	pupil reactivity
Kamal.2021	Kamal	2021	clin	retro cht	-	Unfavorable outcome	-	6 months	Hypotension	-	-	NA	-	India	946	Yes	OR	7.2	3.4	15.0	Low	GOSE	blood pressure
Kulesza.2020	Kulesza	2020	clin	retro cht	-	GOS	-	6 months	GCS	-	-	NA	-	Patients Operated due to Extra-Axial Hematomas	128	Yes	OR	1.858	1.407	2.453	Low	GOSE	GCS
Kulesza.2020	Kulesza	2020	clin	retro cht	-	GOS	-	6 months	SBP	-	-	NA	-	Patients Operated due to Extra-Axial Hematomas	128	Yes	OR	3.835	1.301	11.301	Low	GOSE	blood pressure
In-Suk Bae.2020	In-Suk Bae	2020	clin	retro cht	-	Mortality	-	in hospital	GCS - eye	-	-	NA	-	NA	773	Yes	OR	0.74	0.32	1.71	Null	mortality	GCS
In-Suk Bae.2020	In-Suk Bae	2020	clin	retro cht	-	Mortality	-	in hospital	GCS - verbal	-	-	NA	-	NA	773	Yes	OR	0.56	0.37	0.84	Low	mortality	GCS
In-Suk Bae.2020	In-Suk Bae	2020	clin	retro cht	-	Mortality	-	in hospital	GCS Motor	-	-	NA	-	NA	773	Yes	OR	0.22	0.14	0.34	Low	mortality	GCS
In-Suk Bae.2020	In-Suk Bae	2020	clin	retro cht	-	Unfavorable outcome GOS 1-3	-	1 year	GCS - eye	-	-	NA	-	NA	773	Yes	OR	0.15	0.06	0.38	Low	GOSE	GCS
In-Suk Bae.2020	In-Suk Bae	2020	clin	retro cht	-	Unfavorable outcome GOS 1-3	-	1 year	GCS - verbal	-	-	NA	-	NA	773	Yes	OR	0.3	0.14	0.62	Low	GOSE	GCS
In-Suk Bae.2020	In-Suk Bae	2020	clin	retro cht	-	Unfavorable outcome GOS 1-3	-	1 year	GCS Motor	-	-	NA	-	NA	773	Yes	OR	0.38	0.25	0.55	Low	GOSE	GCS
Martins.2009	Martins	2009	clin	retro cht	-	Mortality	-	-	GCS 5 or 6	-	-	NA	-	sTBI (admission Glasgow scale<=8)	748	Yes	OR	1.68	1.03	2.75	Low	mortality	GCS
Martins.2009	Martins	2009	clin	retro cht	-	Mortality	-	-	GCS 3 or 4	-	-	NA	-	sTBI (admission Glasgow scale<=8)	748	Yes	OR	3.97	2.49	6.31	Low	mortality	GCS
Martins.2009	Martins	2009	clin	retro cht	-	Mortality	-	-	Pupils: miotics	-	-	NA	-	sTBI (admission Glasgow scale<=8)	748	Yes	OR	1.47	0.53	4.08	Null	mortality	pupil reactivity
Martins.2009	Martins	2009	clin	retro cht	-	Mortality	-	-	Pupils: anisocorics	-	-	NA	-	sTBI (admission Glasgow scale<=8)	748	Yes	OR	2.65	1.69	4.17	Low	mortality	pupil reactivity
Martins.2009	Martins	2009	clin	retro cht	-	Mortality	-	-	Pupils: midriatics	-	-	NA	-	sTBI (admission Glasgow scale<=8)	748	Yes	OR	11.24	5.42	23.3	Low	mortality	pupil reactivity
Pham.2020	Pham	2020	clin	retro cht	-	Pneumonia	-	-	GCS 9-12	-	-	NA	-	tSDH	3024	Yes	OR	0.76	0.45	1.27	Null	complications	GCS
Pham.2020	Pham	2020	clin	retro cht	-	Pneumonia	-	-	TRISS 50-75	-	-	NA	-	tSDH	3024	Yes	OR	2.11	1.29	3.48	Low	complications	TRISS
Pham.2020	Pham	2020	clin	retro cht	-	Pneumonia	-	-	TRISS 75-100	-	-	NA	-	tSDH	3024	Yes	OR	1.34	0.82	2.19	Null	complications	TRISS
Tang.2020	Tang	2020	clin	retro cht	-	Mortality	-	30 days	Bilateral unreacting pupils	-	-	NA	-	Patients after Primary Decompressive Craniectomy	387	Yes	OR	12.734	4.129	39.27	Low	mortality	pupil reactivity
Tang.2020	Tang	2020	clin	retro cht	-	Mortality	-	30 days	Intraoperative hypotension	-	-	NA	-	Patients after Primary Decompressive Craniectomy	387	Yes	OR	11.532	4.222	31.499	Low	mortality	blood pressure
Majdan.2014	Majdan	2014	clin	retro cht	-	Mortality	-	in hospital	Early intracranial hypertension	-	-	NA	-	sTBI	204	Yes	OR	34.54	7.36	162.1	Low	mortality	blood pressure
Majdan.2014	Majdan	2014	clin	retro cht	-	Mortality	-	in hospital	First GCS	-	-	NA	-	sTBI	204	Yes	OR	0.89	0.74	1.05	Null	mortality	GCS
Majdan.2014	Majdan	2014	clin	retro cht	-	GOS<4	-	6 months	Early intracranial hypertension	-	-	NA	-	sTBI	204	Yes	OR	3.99	1.86	8.54	Low	GOSE	blood pressure
Majdan.2014	Majdan	2014	clin	retro cht	-	GOS<4	-	6 months	First GCS	-	-	NA	-	sTBI	204	Yes	OR	0.84	1.06	3.23	Low	GOSE	GCS
Zhou.2019	Zhou	2019	clin	retro cht	-	Mortality	-	30 days	GCS	-	-	NA	-	patients who underwent decompressive craiectomy	158	Yes	OR	0.711	0.526	0.962	Low	mortality	GCS
Zhou.2019	Zhou	2019	clin	retro cht	-	Mortality	-	30 days	ISS	-	-	NA	-	patients who underwent decompressive craiectomy	158	Yes	OR	1.156	1.0	1.351	Low	mortality	ISS
Oh.2013	Oh	2013	clin	prosp cht	-	Poor recovery GOS	-	28 days	Heart rate (b.p.m.)	-	-	NA	-	NA	190	No	mean	87.42	22.85	NA	Null	GOSE	heart rate
Oh.2013	Oh	2013	clin	prosp cht	-	Poor recovery GOS	-	28 days	Respiratory rate (/min)	-	-	NA	-	NA	190	No	mean	21.36	5.77	NA	Null	GOSE	respiratory rate
Oh.2013	Oh	2013	clin	prosp cht	-	Poor recovery GOS	-	28 days	sbp	-	-	NA	-	NA	190	No	mean	148.89	38.11	NA	Low	GOSE	blood pressure
Oh.2013	Oh	2013	clin	prosp cht	-	Poor recovery GOS	-	28 days	dbp	-	-	NA	-	NA	190	No	mean	84.66	21.95	NA	Low	GOSE	blood pressure
Oh.2013	Oh	2013	clin	prosp cht	-	Poor recovery GOS	-	28 days	Body temperature (°C)	-	-	NA	-	NA	190	No	mean	36.52	0.68	NA	Low	GOSE	body temperature
Oh.2013	Oh	2013	clin	prosp cht	-	Poor recovery GOS	-	28 days	GCS	-	-	NA	-	NA	190	No	mean	5.42	2.7	NA	Low	GOSE	GCS
Oh.2013	Oh	2013	clin	prosp cht	-	Good recovery GOS	-	28 days	Heart rate (b.p.m.)	-	-	NA	-	NA	190	No	mean	85.05	21.69	NA	Null	GOSE	heart rate
Oh.2013	Oh	2013	clin	prosp cht	-	Good recovery GOS	-	28 days	Respiratory rate (/min)	-	-	NA	-	NA	190	No	mean	19.88	4.8	NA	Null	GOSE	respiratory rate
Oh.2013	Oh	2013	clin	prosp cht	-	Good recovery GOS	-	28 days	sbp	-	-	NA	-	NA	190	No	mean	160.6	33.8	NA	Low	GOSE	blood pressure
Oh.2013	Oh	2013	clin	prosp cht	-	Good recovery GOS	-	28 days	dbp	-	-	NA	-	NA	190	No	mean	90.53	2.15	NA	Low	GOSE	blood pressure
Oh.2013	Oh	2013	clin	prosp cht	-	Good recovery GOS	-	28 days	Body temperature (°C)	-	-	NA	-	NA	190	No	mean	36.3	0.36	NA	Low	GOSE	body temperature
Oh.2013	Oh	2013	clin	prosp cht	-	Good recovery GOS	-	28 days	GCS	-	-	NA	-	NA	190	No	mean	10.41	3.72	NA	Low	GOSE	GCS
Yuan.2013	Yuan	2013	clin	prosp cht	-	Refractory intracranial hypertension	-	-	GCS	-	-	NA	-	NA	107	Yes	OR	0.961	0.732	1.262	Null	Refractory intracranial hypertension	GCS
Yuan.2013	Yuan	2013	clin	prosp cht	-	Refractory intracranial hypertension	-	-	Head AIS	-	-	NA	-	NA	107	Yes	OR	1.783	0.68	4.676	Null	Refractory intracranial hypertension	AIS
Yuan.2013	Yuan	2013	clin	prosp cht	-	Refractory intracranial hypertension	-	-	Major extra-cranial injury	-	-	NA	-	NA	107	Yes	OR	0.361	0.097	1.337	Null	Refractory intracranial hypertension	multiple trauma
Yuan.2013	Yuan	2013	clin	prosp cht	-	Unfavourable outcome GOS	-	6 months	GCS	-	-	NA	-	NA	107	Yes	OR	0.683	0.521	0.897	Low	GOSE	GCS
Yuan.2013	Yuan	2013	clin	prosp cht	-	Unfavourable outcome GOS	-	6 months	Head AIS	-	-	NA	-	NA	107	Yes	OR	1.61	0.631	4.113	Null	GOSE	AIS
Yuan.2013	Yuan	2013	clin	prosp cht	-	Unfavourable outcome GOS	-	6 months	Major extra-cranial injury	-	-	NA	-	NA	107	Yes	OR	7.155	2.155	23.754	Low	GOSE	multiple trauma
Takeuchi.2012	Takeuchi	2012	clin	retro cht	-	new findings (NFs) on computed tomography	-	-	GCS	-	-	NA	-	NA	186	Yes	OR	3.4	1.23	9.52	Low	CT, lesion	GCS
Karamanos.2014	Karamanos	2014	clin	prosp cht	-	admission coagulopathy	-	-	ISS =>25	-	-	NA	-	sTBI	216	Yes	OR	4.54	2.2	9.34	Low	coagulopathy	ISS
Karamanos.2014	Karamanos	2014	clin	prosp cht	-	admission coagulopathy	-	-	Hypotension	-	-	NA	-	sTBI	216	Yes	OR	13.43	1.66	18.79	Low	coagulopathy	blood pressure
Parmontree.2019	Parmontree	2019	clin	prosp cht	-	early posttraumatic seizure	-	7 days	GCS 9-12	-	-	NA	-	NA	484	Yes	OR	2.63	0.84	8.24	Null	Post traumatic seizure	GCS
Parmontree.2019	Parmontree	2019	clin	prosp cht	-	early posttraumatic seizure	-	7 days	GCS 3-8	-	-	NA	-	NA	484	Yes	OR	3.78	1.53	9.35	Low	Post traumatic seizure	GCS
Ohwaki.2006	Ohwaki	2006	clin	retro cht	-	mortality	-	30 days	Admission GCS 5+ (ref)	-	-	NA	-	Severe Supratentorial Intracerebral Hemorrhage	103	Yes	OR	1.0	1.0	1.0	Null	mortality	GCS
Ohwaki.2006	Ohwaki	2006	clin	retro cht	-	mortality	-	30 days	Admission GCS 3 or 4	-	-	NA	-	Severe Supratentorial Intracerebral Hemorrhage	103	Yes	OR	4.01	1.13	14.26	Low	mortality	GCS
Ohwaki.2006	Ohwaki	2006	clin	retro cht	-	mortality	-	30 days	Pupillary abnormality	-	-	NA	-	Severe Supratentorial Intracerebral Hemorrhage	103	Yes	OR	4.72	1.17	18.93	Low	mortality	pupil reactivity
Lenstra.2021	Lenstra	2021	clin	retro cht	-	ECG abnormalities	-	in hospital	Hypotension	-	-	NA	-	sTBI	105	No	OR	1.27	0.35	4.56	Null	complications	blood pressure
Lenstra.2021	Lenstra	2021	clin	retro cht	-	ECG abnormalities	-	in hospital	ISS	-	-	NA	-	sTBI	105	No	OR	1.05	0.1	1.1	Null	complications	ISS
Lenstra.2021	Lenstra	2021	clin	retro cht	-	ECG abnormalities	-	in hospital	GCS	-	-	NA	-	sTBI	105	No	OR	0.84	0.67	1.05	Null	complications	GCS
Lenstra.2021	Lenstra	2021	clin	retro cht	-	ECG abnormalities	-	in hospital	Bilateral pupil reactivity	-	-	NA	-	sTBI	105	No	OR	0.82	0.28	2.4	Null	complications	pupil reactivity
Lenstra.2021	Lenstra	2021	clin	retro cht	-	mortality	-	in hospital	Hypotension	-	-	NA	-	sTBI	105	Yes	OR	4.13	1.16	14.78	Null	mortality	blood pressure
Lenstra.2021	Lenstra	2021	clin	retro cht	-	mortality	-	in hospital	ISS	-	-	NA	-	sTBI	105	Yes	OR	1.0	0.4	2.58	Null	mortality	ISS
Lenstra.2021	Lenstra	2021	clin	retro cht	-	mortality	-	in hospital	GCS	-	-	NA	-	sTBI	105	No	OR	0.92	0.77	1.01	Null	mortality	GCS
Lenstra.2021	Lenstra	2021	clin	retro cht	-	mortality	-	in hospital	Bilateral pupil reactivity	-	-	NA	-	sTBI	105	Yes	OR	1.01	0.4	2.58	Null	mortality	pupil reactivity
Kuo.2021	Kuo	2021	clin	prosp cht	-	GOS 1-3	-	6 months	GCS	-	-	NA	-	NA	108	Yes	OR	1.53	1.21	1.93	Low	GOSE	GCS
Levin.1992	Levin	1992	clin	retro cht	-	GOS	-	6 months	GCS	-	-	NA	-	NA	103	No	other	23.65	NA	NA	Low	GOSE	GCS
Levin.1992	Levin	1992	clin	retro cht	-	GOS	-	6 months	Pupil Reactivity	-	-	NA	-	NA	103	No	other	58.85	NA	NA	Low	GOSE	pupil reactivity
Levin.1992	Levin	1992	clin	retro cht	-	Death	-	6 months	GCS	-	-	NA	-	NA	103	No	other	59.9	NA	NA	Low	mortality	GCS
Levin.1992	Levin	1992	clin	retro cht	-	Death	-	6 months	Pupil Reactivity	-	-	NA	-	NA	103	No	other	41.9	NA	NA	Low	mortality	pupil reactivity
Liu.2016	Liu	2016	clin	retro cht	-	GOS	clin outcm	6 months	ISS	-	-	NA	No	TBI undergoing DC	133	Yes	OR	1.021	0.975	1.068	Null	GOSE	ISS
Liu.2016	Liu	2016	clin	retro cht	-	GOS	clin outcm	6 months	GCS before DC	-	prior to decompr crani	NA	No	TBI undergoing DC	133	Yes	OR	0.517	0.318	0.843	Low	GOSE	GCS
Liu.2016	Liu	2016	clin	retro cht	-	GOS	clin outcm	6 months	Pupil reactivity - both reacting	-	-	- both reacting	No	TBI undergoing DC	133	Yes	OR	0.221	0.013	3.735	Null	GOSE	pupil reactivity
Liu.2016	Liu	2016	clin	retro cht	-	GOS	clin outcm	6 months	Pupil reactivity - both reacting	-	-	- both reacting	No	TBI undergoing DC	133	Yes	OR	1.979	0.353	11.086	Null	GOSE	pupil reactivity
Liu.2016	Liu	2016	clin	retro cht	-	death	clin outcm	-	ISS	-	-	NA	No	TBI undergoing DC	133	Yes	OR	1.103	0.912	1.135	Null	mortality	ISS
Liu.2016	Liu	2016	clin	retro cht	-	death	clin outcm	-	GCS before DC	-	prior to decompr crani	NA	No	TBI undergoing DC	133	Yes	OR	0.758	0.563	0.952	Low	mortality	GCS
Liu.2016	Liu	2016	clin	retro cht	-	death	clin outcm	-	Pupil reactivity - both reacting	-	-	- both reacting	No	TBI undergoing DC	133	Yes	OR	0.0	0.0	0.0	Null	mortality	pupil reactivity
Liu.2016	Liu	2016	clin	retro cht	-	death	clin outcm	-	Pupil reactivity - both reacting	-	-	- both reacting	No	TBI undergoing DC	133	Yes	OR	1.867	0.312	9.157	Low	mortality	pupil reactivity
Ssebakumba.2020	Ssebakumba	2020	clin	retro cht	-	GOS	clin outcm	30 days	Systolic BP	-	-	>90mmHG	No	computed tomography (CT) confirmed extraaxial hematomas	139	Yes	other	0.88	0.26	0.94	Low	GOSE	blood pressure
Ssebakumba.2020	Ssebakumba	2020	clin	retro cht	-	GOS	clin outcm	30 days	GCS	-	-	(moderate vs mild)	No	computed tomography (CT) confirmed extraaxial hematomas	139	Yes	other	4.57	1.15	18.06	Low	GOSE	GCS
Ssebakumba.2020	Ssebakumba	2020	clin	retro cht	-	GOS	clin outcm	30 days	GCS	-	-	(severe vs mild)	No	computed tomography (CT) confirmed extraaxial hematomas	139	Yes	other	6.79	2.32	19.86	Low	GOSE	GCS
Nejmi.2012	Nejmi	2012	clin	retro cht	up to 2 hours	mortality	clin outcm	in hospital	Acute physiology and chronic health evaluation-II (APACHE)	-	-	NA	-	TBI with GCS ≤12	225	Yes	AUC	0.92	0.837	0.982	Low	mortality	APACHE
Nejmi.2012	Nejmi	2012	clin	retro cht	up to 2 hours	mortality	clin outcm	in hospital	Simplified acute physiology score-II (SAPS)	-	-	NA	-	TBI with GCS ≤12	225	Yes	AUC	0.843	0.795	0.898	Low	mortality	SAPS
Nejmi.2012	Nejmi	2012	clin	retro cht	up to 2 hours	mortality	clin outcm	in hospital	GCS	-	-	NA	No	TBI with GCS ≤12	225	Yes	AUC	0.862	0.823	0.893	Low	mortality	GCS
Farahvar.2012	Farahvar	2012	clin	retro cht	-	mortality	clin outcm	14 days	GCS	-	initial	GCS 6-8 vs 3-5	No	severe TBI (GCS < 9)	2134	Yes	OR	0.44	0.36	0.53	Low	mortality	GCS
Farahvar.2012	Farahvar	2012	clin	retro cht	-	mortality	clin outcm	14 days	Hypotension	-	1 day	NA	No	severe TBI (GCS < 9)	2134	Yes	OR	2.08	1.54	2.82	Medium	mortality	blood pressure
Farahvar.2012	Farahvar	2012	clin	retro cht	-	mortality	clin outcm	14 days	pupil anormalities	-	1 day	NA	No	severe TBI (GCS < 9)	2134	Yes	OR	1.38	0.99	1.91	Null	mortality	pupil reactivity
Farahvar.2012	Farahvar	2012	clin	retro cht	-	mortality	clin outcm	14 days	GCS	-	initial	GCS 6-8 vs 3-5	No	severe TBI (GCS < 9) - adult subpop.	2134	Yes	OR	0.46	0.37	0.57	Medium	mortality	GCS
Farahvar.2012	Farahvar	2012	clin	retro cht	-	mortality	clin outcm	14 days	Hypotension	-	1 day	NA	No	severe TBI (GCS < 9) - adult subpop.	2134	Yes	OR	2.08	1.48	2.92	Medium	mortality	blood pressure
Farahvar.2012	Farahvar	2012	clin	retro cht	-	mortality	clin outcm	14 days	pupil anormalities	-	1 day	NA	No	severe TBI (GCS < 9) - adult subpop.	2134	Yes	OR	1.4	0.98	2.0	Null	mortality	pupil reactivity
Su.2018	Su	2018	clin	retro cht	-	Posttraumatic Cerebral Infarction	clin outcm	-	Pupillary dilation	-	-	NA	No	GCS <13 and underwent DC	287	Yes	OR	8.58	4.08	18.04	Low	Post traumatic stroke	pupil reactivity
Su.2018	Su	2018	clin	retro cht	-	Posttraumatic Cerebral Infarction	clin outcm	-	Hypovolemic shock	-	-	NA	No	GCS <13 and underwent DC	287	Yes	OR	0.3	0.24	0.38	Low	Post traumatic stroke	shock
Tian.2008	Tian	2008	clin	retro cht	-	posttraumatic cerebral infarction (PTCI)	clin outcm	Within 3 months	GCS	-	-	NA	No	GCS <13	657	Yes	OR	0.452	0.275	0.724	Low	Post traumatic stroke	GCS
Tian.2008	Tian	2008	clin	retro cht	-	posttraumatic cerebral infarction (PTCI)	clin outcm	Within 3 months	Hypotension	-	-	systolic BP less than 90 mmHg and/or diastolic pressure less than 40 mmHg before the occurrence of the cerebral infarction.	No	GCS <13	657	Yes	OR	0.348	0.171	0.714	Low	Post traumatic stroke	blood pressure
King.2005	King	2005	clin	retro cht	-	GOS 1–3	clin outcm	1 year	Prolonged hypotension	-	-	Prolonged hypotension defined as systolic blood pressure of 90 mm Hg for 30 min	No	GCS ≤8	240	Yes	OR	3.7	1.0	13.7	Null	GOSE	blood pressure
King.2005	King	2005	clin	retro cht	-	GOS 1–3	clin outcm	1 year	Fixed and dilated pupils	-	admission	NA	No	GCS ≤8	240	Yes	OR	12.1	1.2	118.2	Low	GOSE	pupil reactivity
Bruno.2011	Bruno	2011	clin	retro cht	-	GOS 1 - 3	clin outcm	3 months	GCS	-	-	NA	No	GCS < 8 on admission	176	Yes	OR	0.82	0.71	0.95	Low	GOSE	GCS
Bruno.2011	Bruno	2011	clin	retro cht	-	GOS 1 - 3	clin outcm	3 months	GCS eye component	-	-	NA	No	GCS < 8 on admission	176	Yes	OR	0.86	0.6	1.22	Null	GOSE	GCS
Bruno.2011	Bruno	2011	clin	retro cht	-	GOS 1 - 3	clin outcm	3 months	GCS motor component	-	-	NA	No	GCS < 8 on admission	176	Yes	OR	0.77	0.61	0.98	Low	GOSE	GCS
Bruno.2011	Bruno	2011	clin	retro cht	-	GOS 1 - 3	clin outcm	3 months	GCS verbal component	-	-	NA	No	GCS < 8 on admission	176	Yes	OR	0.45	0.29	0.71	Low	GOSE	GCS
Oh.2013	Oh	2013	clin	prosp cht	-	Poor recovery group ( Death, a vegetative state, and severe disability)	-	28 days	Heart rate (b.p.m.)	-	-	NA	No	Aged >19	190	No	mean	87.42	22.95	NA	Null	GOSE	heart rate
Oh.2013	Oh	2013	clin	prosp cht	-	Good recovery group ( moderate/ mild disability to normal	-	28 days	Heart rate (b.p.m.)	-	-	NA	No	Aged >19	190	No	mean	85.05	21.69	NA	Null	GOSE	heart rate
Oh.2013	Oh	2013	clin	prosp cht	-	Poor recovery group ( Death, a vegetative state, and severe disability)	-	28 days	Respiratory rate (/min	-	-	NA	No	Aged >19	190	No	mean	21.36	5.77	NA	Null	GOSE	respiratory rate
Oh.2013	Oh	2013	clin	prosp cht	-	Good recovery group ( moderate/ mild disability to normal	-	28 days	Respiratory rate (/min	-	-	NA	No	Aged >19	190	No	mean	19.88	4.7	NA	Null	GOSE	respiratory rate
Oh.2013	Oh	2013	clin	prosp cht	-	Poor recovery group ( Death, a vegetative state, and severe disability)	-	28 days	sBP	-	-	NA	No	Aged >19	190	No	mean	148.89	38.11	NA	Low	GOSE	blood pressure
Oh.2013	Oh	2013	clin	prosp cht	-	Good recovery group ( moderate/ mild disability to normal	-	28 days	sBP	-	-	NA	No	Aged >19	190	No	mean	160.6	33.8	NA	Low	GOSE	blood pressure
Oh.2013	Oh	2013	clin	prosp cht	-	Poor recovery group ( Death, a vegetative state, and severe disability)	-	28 days	dBP	-	-	NA	No	Aged >19	190	No	mean	84.66	21.95	NA	Low	GOSE	blood pressure
Oh.2013	Oh	2013	clin	prosp cht	-	Good recovery group ( moderate/ mild disability to normal	-	28 days	dBP	-	-	NA	No	Aged >19	190	No	mean	90.55	20.15	NA	Low	GOSE	blood pressure
Oh.2013	Oh	2013	clin	prosp cht	-	Poor recovery group ( Death, a vegetative state, and severe disability)	-	28 days	Body temperature (°C)	-	-	NA	No	Aged >19	190	No	mean	36.52	0.68	NA	Low	GOSE	body temperature
Oh.2013	Oh	2013	clin	prosp cht	-	Good recovery group ( moderate/ mild disability to normal	-	28 days	Body temperature (°C)	-	-	NA	No	Aged >19	190	No	mean	36.3	0.36	NA	Low	GOSE	body temperature
Oh.2013	Oh	2013	clin	prosp cht	-	Poor recovery group ( Death, a vegetative state, and severe disability)	-	28 days	GCS score	-	-	NA	No	Aged >19	190	No	mean	5.42	2.7	NA	Low	GOSE	GCS
Oh.2013	Oh	2013	clin	prosp cht	-	Good recovery group ( moderate/ mild disability to normal	-	28 days	GCS score	-	-	NA	No	Aged >19	190	No	mean	10.41	3.72	NA	Low	GOSE	GCS
Khalili.B.2017	Khalili.B	2017	clin	retro cht	-	GOS-E >=5	-	1 year	GCS admision	-	-	NA	No	severe traumatic head injury undergoing decompressive craniectomy	142	Yes	mean	8.03	2.89	NA	Low	GOSE	GCS
Khalili.B.2017	Khalili.B	2017	clin	retro cht	-	GOS-E <5	-	1 year	GCS admision	-	-	NA	No	severe traumatic head injury undergoing decompressive craniectomy	142	Yes	mean	5.6	2.35	NA	Low	GOSE	GCS
Khalili.B.2017	Khalili.B	2017	clin	retro cht	-	GOS-E >=5	-	1 year	GCS after resucitation	-	-	NA	No	severe traumatic head injury undergoing decompressive craniectomy	142	Yes	mean	11.62	1.99	NA	Low	GOSE	GCS
Khalili.B.2017	Khalili.B	2017	clin	retro cht	-	GOS-E <5	-	1 year	GCS after resucitation	-	-	NA	No	severe traumatic head injury undergoing decompressive craniectomy	142	Yes	mean	4.77	2.86	NA	Low	GOSE	GCS
Yuan.2013	Yuan	2013	clin	prosp cht	-	Refractory intracranial hypertension	-	6 months	GCS	-	-	NA	No	aged >=13) with moderate or severe TBI	107	Yes	OR	0.961	0.732	1.262	Medium	Refractory intracranial hypertension	GCS
Yuan.2013	Yuan	2013	clin	prosp cht	-	GOS of 1–3	-	6 months	GCS	-	-	NA	No	aged >=13) with moderate or severe TBI	107	Yes	OR	0.683	0.521	0.897	Medium	GOSE	GCS
Takeuchi.2012	Takeuchi	2012	clin	retro cht	-	decompressive craniectomy	-	in hospital	GCS	-	-	NA	No	CT diagnosed	186	Yes	OR	3.4	1.23	9.52	Medium	neurosurgery	GCS
Mitra.2007	Mitra	2007	clin	retro cht	-	Dicharge to rehab	-	acute	GCS 3	-	-	NA	No	Vic pop, aged 0-15 years	151	Yes	OR	9.01	3.35	24.21	Low	discharge destination	GCS
Iaccarino.2014	Iaccarino	2014	clin	retro cht	-	Surgery	-	acute	Admission GCS 3-8	-	-	NA	No	NA	352	Yes	other	32.0	NA	NA	Low	Surgery	GCS
Iaccarino.2014	Iaccarino	2014	clin	retro cht	-	No Surgery	-	acute	Admission GCS 3-8	-	-	NA	No	NA	352	Yes	other	54.0	NA	NA	Low	Surgery	GCS
Talving.2013	Talving	2013	clin	retro cht	-	overall in-hospital mortality	-	in hospital	head AIS Score 5	-	-	NA	No	severe blunt TBI	216	Yes	OR	79.81	12.95	91.75	Low	mortality	AIS
Talving.2013	Talving	2013	clin	retro cht	-	overall in-hospital mortality	-	in hospital	best GCS score w/in 24 hrs of admission	-	-	NA	No	severe blunt TBI	216	Yes	OR	0.51	0.31	0.85	Medium	mortality	GCS
Talving.2013	Talving	2013	clin	retro cht	-	mortality due to brain herniation	-	6 months	head AIS Score 5	-	-	NA	No	severe blunt TBI	216	Yes	OR	35.54	8.22	53.75	Low	mortality	AIS
Talving.2013	Talving	2013	clin	retro cht	-	mortality due to brain herniation	-	6 months	best GCS score w/in 24 hrs of admission	-	-	NA	No	severe blunt TBI	216	Yes	OR	0.73	0.55	0.96	Medium	mortality	GCS
Vathanalaoha.2019	Vathanalaoha	2019	clin	retro cht	-	Survival	-	6 months	Pupillary reactivity Brisk pupil/pupils vs poor pupils	-	-	NA	No	GCS <6 for at least 6 hrs	103	Yes	OR	5.2	1.57	17.26	Low	mortality	pupil reactivity
Vathanalaoha.2019	Vathanalaoha	2019	clin	retro cht	-	Survival	-	6 months	Hypotension (yes - ref no)	-	-	NA	No	GCS <6 for at least 6 hrs	103	Yes	OR	1.31	0.42	4.07	Null	mortality	blood pressure
Wan.2016	Wan	2016	clin	retro cht	-	Glasgow Outcome Scale score 1-3	-	6 months	Pupil reactivity (normal vs abnormal)	-	-	NA	No	> = 65 years	328	Yes	OR	0.03	1.1	8.3	Low	GOSE	pupil reactivity
Wan.2016	Wan	2016	clin	retro cht	-	Glasgow Outcome Scale score 1-4	-	6 months	GCS (=, 5 vs => 5)	-	-	NA	No	> = 65 years	328	Yes	OR	18.7	5.2	95.5	Low	GOSE	GCS
Wan.2016	Wan	2016	clin	retro cht	-	Mortality	-	6 months	GCS (=, 5 vs => 5)	-	-	NA	No	> = 65 years	328	Yes	OR	10.7	4.4	28.5	Low	mortality	GCS
Davis.2005	Davis	2005	clin	prosp cht	-	Early ICU discharge	-	acute	SBP initial	-	-	NA	No	>=18yr, GCS3-8	412	Yes	OR	9.0	-1.0	19.0	Null	discharge destination	blood pressure
Davis.2005	Davis	2005	clin	prosp cht	-	Early ICU discharge	-	acute	SBP arrival	-	-	NA	No	>=18yr, GCS3-9	412	Yes	OR	3.0	-16.0	12.0	Null	discharge destination	blood pressure
Davis.2005	Davis	2005	clin	prosp cht	-	Early ICU discharge	-	acute	GCS (=, 5 vs => 5)	-	-	NA	No	>=18yr, GCS3-10	412	Yes	OR	0.3	-0.1	0.8	Null	discharge destination	GCS
Davis.2005	Davis	2005	clin	prosp cht	-	Early ICU discharge	-	acute	H/N AIS	-	-	NA	No	>=18yr, GCS3-13	412	Yes	OR	-1.3	-0.8	-1.6	Low	discharge destination	AIS
Davis.2005	Davis	2005	clin	prosp cht	-	Early ICU discharge	-	acute	ISS	-	-	NA	No	>=18yr, GCS3-14	412	Yes	OR	-18.5	-16.3	-20.8	Low	discharge destination	ISS
Vollmer.1991	Vollmer	1991	clin	retro cht	-	mortality or vegetative survival	-	6 months	Pupillary response	-	-	NA	No	>=15yr	661	Yes	other	-0.527	0.273	NA	Null	mortality	pupil reactivity
Nikoloc.2008	Nikoloc	2008	clin	prosp cht	-	Treatment outcome	-	6 months	GCS	-	-	NA	No	Clinical Center in Kragujevac	182	Yes	other	-0.362	NA	NA	Low	Functional outcome	GCS
Nikoloc.2008	Nikoloc	2008	clin	prosp cht	-	Mortality	-	6 months	GCS	-	-	NA	No	Clinical Center in Kragujevac	182	Yes	other	0.643	0.52	0.795	Low	mortality	GCS
Lagares.2009	Lagares	2009	clin	prosp cht	-	eGOSE	-	6 months	Motor GCS 5 (ref GCS 6)	-	-	NA	No	m-sTBI, MRI performed	100	No	OR	1.3	1.1	1.6	Low	GOSE	GCS
Lagares.2009	Lagares	2009	clin	prosp cht	-	eGOSE	-	6 months	Motor GCS 4 (ref GCS 6)	-	-	NA	No	m-sTBI, MRI performed	100	No	OR	1.8	1.1	2.9	Low	GOSE	GCS
Lagares.2009	Lagares	2009	clin	prosp cht	-	eGOSE	-	6 months	Motor GCS 3 (ref GCS 6)	-	-	NA	No	m-sTBI, MRI performed	100	No	OR	2.3	1.1	4.6	Low	GOSE	GCS
Lagares.2009	Lagares	2009	clin	prosp cht	-	eGOSE	-	6 months	Motor GCS 2 (ref GCS 6)	-	-	NA	No	m-sTBI, MRI performed	100	No	OR	4.0	1.2	13.0	Low	GOSE	GCS
Lagares.2009	Lagares	2009	clin	prosp cht	-	eGOSE	-	6 months	Motor GCS 1 (ref GCS 6)	-	-	NA	No	m-sTBI, MRI performed	100	No	OR	2.0	1.2	4.0	Low	GOSE	GCS
Lagares.2009	Lagares	2009	clin	prosp cht	-	eGOSE	-	6 months	Pupil abnormality (present vs absent)	-	-	NA	No	m-sTBI, MRI performed	100	No	OR	4.5	1.1	20.0	Low	GOSE	pupil reactivity
Jourdan.2013	Jourdan	2013	clin	prosp cht	-	Dysexecutive Questionnaire (DEX-R) (cognitive outcome)	-	1 year	Initial Glasgow Coma Scale	-	-	NA	No	NA	257	No	other	-0.01	NA	NA	Null	cognitive outcome	GCS
Jourdan.2013	Jourdan	2013	clin	prosp cht	-	Dysexecutive Questionnaire (DEX-R) (cognitive outcome)	-	1 year	Initial prognostic score (IMPACT)	-	-	NA	No	NA	257	No	other	0.03	NA	NA	Null	cognitive outcome	IMPACT score
Jourdan.2013	Jourdan	2013	clin	prosp cht	-	global disability—GOSE score	-	1 year	Initial Glasgow Coma Scale	-	-	NA	No	NA	257	No	other	0.14	NA	NA	Null	GOSE	GCS
Jourdan.2013	Jourdan	2013	clin	prosp cht	-	global disability—GOSE score	-	1 year	Initial prognostic score (IMPACT)	-	-	NA	No	NA	257	No	other	-0.17	NA	NA	Low	GOSE	IMPACT score
Carnevale.2014	Carnevale	2014	clin	retro cht	-	death/hospice	-	-	SBP (+5 mm Hg)	-	-	NA	No	NA	726	Yes	OR	0.964	0.921	1.009	Low	mortality	blood pressure
Carnevale.2014	Carnevale	2014	clin	retro cht	-	death/hospice	-	-	ISS (+1 point	-	-	NA	No	NA	726	Yes	OR	1.091	1.059	1.125	Low	mortality	ISS
Carnevale.2014	Carnevale	2014	clin	retro cht	-	death/hospice	-	-	GCS score (1 point)	-	-	NA	No	NA	726	Yes	OR	0.871	0.82	0.926	Low	mortality	GCS
Slovis.2018	Slovis	2018	clin	prosp cht	-	GOS	-	6 months	Bilaterally equal and reactive	-	-	NA	No	0–17 years old, with complicated-mild/moderate or severe TBI	258	Yes	other	-0.15	NA	NA	Null	GOSE	pupil reactivity
Slovis.2018	Slovis	2018	clin	prosp cht	-	GOS	-	6 months	Bilaterally nonreactive	-	-	NA	No	0–17 years old, with complicated-mild/moderate or severe TBI	258	Yes	other	-0.11	NA	NA	Null	GOSE	pupil reactivity
Mauritz.2008	Mauritz	2008	clin	prosp cht	-	Mortality	-	acute	AIS 3 + 4 (ref 1+2)	-	-	NA	No	Data collected from Austrian Center for Documen- tation and Quality Assurance in Intensive Care Medicine (ASDI)	88274	Yes	OR	1.95	0.72	5.3	Medium	mortality	AIS
Mauritz.2008	Mauritz	2008	clin	prosp cht	-	Mortality	-	acute	AIS 5 + 6 (ref 1+2)	-	-	NA	No	Data collected from Austrian Center for Documen- tation and Quality Assurance in Intensive Care Medicine (ASDI)	88274	Yes	OR	8.14	2.99	29.15	Medium	mortality	AIS
Sharma.2016	Sharma	2016	clin	prosp cht	-	contusion	-	-	GCS scale	-	-	NA	No	patients who had contusions after traumatic brain injury with size of >=2 mL by computed tomographic (CT) scan	110	Yes	OR	1.14	0.96	1.36	Null	CT, contusion	GCS
Oddo.2011	Oddo	2011	clin	prosp cht	-	Favorable Outcome GOS	-	30 days	Admission GCS	-	-	NA	No	patients monitored with ICP and Pbto1	103	Yes	OR	1.21	1.02	144.0	Low	GOSE	GCS
Oddo.2011	Oddo	2011	clin	prosp cht	-	Favorable Outcome GOS	-	30 days	APACHE II score	-	-	NA	No	patients monitored with ICP and Pbto0	103	Yes	OR	0.86	0.73	1.0	Null	GOSE	APACHE
Moorthy.2021	Moorthy	2021	clin	prosp cht	-	mortality	-	6 months	GCS 3	-	-	NA	No	elderly trauma patients	104	No	other	8 (100)	N/A	N/A	Low	mortality	GCS
Moorthy.2021	Moorthy	2021	clin	prosp cht	-	mortality	-	6 months	GCS 4	-	-	NA	No	elderly trauma patients	104	No	other	5 (100)	N/A	N/A	Low	mortality	GCS
Moorthy.2021	Moorthy	2021	clin	prosp cht	-	mortality	-	6 months	GCS 5	-	-	NA	No	elderly trauma patients	104	No	other	4 (100)	N/A	N/A	Low	mortality	GCS
Moorthy.2021	Moorthy	2021	clin	prosp cht	-	mortality	-	6 months	GCS 6	-	-	NA	No	elderly trauma patients	104	No	other	2 (66.6	N/A	N/A	Low	mortality	GCS
Moorthy.2021	Moorthy	2021	clin	prosp cht	-	mortality	-	6 months	GCS 7	-	-	NA	No	elderly trauma patients	104	No	other	2 (25)	N/A	N/A	Low	mortality	GCS
Moorthy.2021	Moorthy	2021	clin	prosp cht	-	mortality	-	6 months	GCS 8	-	-	NA	No	elderly trauma patients	104	No	other	4 (80)	N/A	N/A	Low	mortality	GCS
Moorthy.2021	Moorthy	2021	clin	prosp cht	-	mortality	-	6 months	GCS 9	-	-	NA	No	elderly trauma patients	104	No	other	5 (44.4)	N/A	N/A	Low	mortality	GCS
Moorthy.2021	Moorthy	2021	clin	prosp cht	-	mortality	-	6 months	GCS 10	-	-	NA	No	elderly trauma patients	104	No	other	1 (10)	N/A	N/A	Low	mortality	GCS
Moorthy.2021	Moorthy	2021	clin	prosp cht	-	mortality	-	6 months	GCS 11	-	-	NA	No	elderly trauma patients	104	No	other	3 (5.7)	N/A	N/A	Low	mortality	GCS
Moorthy.2021	Moorthy	2021	clin	prosp cht	-	mortality	-	6 months	GCS 12	-	-	NA	No	elderly trauma patients	104	No	other	21 (22.1)	N/A	N/A	Low	mortality	GCS
Moorthy.2021	Moorthy	2021	clin	prosp cht	-	mortality	-	6 months	ISS 1-24	-	-	NA	No	elderly trauma patients	104	No	other	13 (100)	N/A	N/A	Low	mortality	ISS
Moorthy.2021	Moorthy	2021	clin	prosp cht	-	mortality	-	6 months	ISS 25-75	-	-	NA	No	elderly trauma patients	104	No	other	12 (15.3)	N/A	N/A	Low	mortality	ISS
Moorthy.2021	Moorthy	2021	clin	prosp cht	-	mortality	-	6 months	Pupils ER	-	-	NA	No	elderly trauma patients	104	No	other	7 (100)	N/A	N/A	Low	mortality	pupil reactivity
Moorthy.2021	Moorthy	2021	clin	prosp cht	-	mortality	-	6 months	Pupils NR	-	-	NA	No	elderly trauma patients	104	No	other	15 (79)	N/A	N/A	Low	mortality	pupil reactivity
Moorthy.2021	Moorthy	2021	clin	prosp cht	-	mortality	-	6 months	Pupils UR	-	-	NA	No	49 children and 56 adults	105	No	RR	92.0	N/A	N/A	Null	mortality	pupil reactivity
Facco.1986	Facco	1986	clin	prosp cht	-	poor outcome (severely disabled and vegetative patients and those who had died)	-	6 months	Absent/impaired oculocephalic/reflex	-	-	NA	Yes	50 children	105	No	RR	11.0	N/A	N/A	Null	GOSE	reflexes
Facco.1986	Facco	1986	clin	prosp cht	-	poor outcome (severely disabled and vegetative patients and those who had died)	-	6 months	Absent/impaired oculocephalic/reflex	-	-	NA	Yes	56 adults	105	No	RR	5.5	N/A	N/A	Null	GOSE	reflexes
Facco.1986	Facco	1986	clin	prosp cht	-	poor outcome (severely disabled and vegetative patients and those who had died)	-	6 months	Bilateral/fixed/pupils	-	-	NA	Yes	50 children	105	No	RR	26.6	N/A	N/A	Null	GOSE	pupil reactivity
Facco.1986	Facco	1986	clin	prosp cht	-	poor outcome (severely disabled and vegetative patients and those who had died)	-	6 months	Bilateral/fixed/pupils	-	-	NA	Yes	56 adults	105	No	RR	10.5	N/A	N/A	Null	GOSE	pupil reactivity
Facco.1986	Facco	1986	clin	prosp cht	-	poor outcome (severely disabled and vegetative patients and those who had died)	-	6 months	Decerebrate/flaccid posturing	-	-	NA	Yes	50 children	105	No	RR	5.0	N/A	N/A	Null	GOSE	GCS
Facco.1986	Facco	1986	clin	prosp cht	-	poor outcome (severely disabled and vegetative patients and those who had died)	-	6 months	Decerebrate/flaccid posturing	-	-	NA	Yes	56 adults	105	No	RR	10.5	N/A	N/A	Null	GOSE	GCS
Facco.1986	Facco	1986	clin	prosp cht	-	poor outcome (severely disabled and vegetative patients and those who had died)	-	6 months	Glasgow coma score = 3-4	-	-	NA	Yes	50 children	105	No	RR	4.4	N/A	N/A	Null	GOSE	GCS
Facco.1986	Facco	1986	clin	prosp cht	-	poor outcome (severely disabled and vegetative patients and those who had died)	-	6 months	Glasgow coma score = 3-4	-	-	NA	Yes	56 adults	105	No	RR	24.0	N/A	N/A	Null	GOSE	GCS
Facco.1986	Facco	1986	clin	prosp cht	-	poor outcome (severely disabled and vegetative patients and those who had died)	-	6 months	Presence of associated injuries	-	-	NA	Yes	50 children	105	No	RR	1.5	N/A	N/A	Null	GOSE	multiple trauma
Facco.1986	Facco	1986	clin	prosp cht	-	poor outcome (severely disabled and vegetative or death)	-	6 months	Presence of associated injuries	-	-	NA	Yes	56 adults	105	No	RR	0.9	N/A	N/A	Null	GOSE	multiple trauma
Jeong.2016	Jeong	2016	clin	retro cht	-	poor outcome (severely disabled and vegetative patients and those who had died)	-	6 months	GCS difference (nitial-final)	-	-	NA	No	Patients from the Korean Trauma Data Bank System	285	Yes	OR	1.39	1.06	1.81	Low	GOSE	GCS
Jokar.2016	Jokar	2016	clin	retro cht	-	Mortality	-	30 days	ED GCS	-	-	NA	No	N/A	189	Yes	OR	0.87	0.43	0.9	Medium	mortality	GCS
Jokar.2016	Jokar	2016	clin	retro cht	-	Mortality	-	30 days	Head AIS	-	-	NA	No	N/A	189	Yes	OR	3.2	2.12	5.88	Medium	mortality	AIS
Cremer.2006	Cremer	2006	clin	prosp cht	-	GOSe	-	-	Pupil One nonreactive	-	-	NA	No	Patients rectuited form the Dutch trauma center	304	Yes	OR	0.77	0.41	1.46	Null	GOSE	pupil reactivity
Cremer.2006	Cremer	2006	clin	prosp cht	-	GOSe	-	-	Pupils two non reactive	-	-	NA	No	Patients rectuited form the Dutch trauma center	304	Yes	OR	0.29	0.14	0.62	Low	GOSE	pupil reactivity
Cremer.2006	Cremer	2006	clin	prosp cht	-	GOSe	-	-	Hypotension (yes - ref no)	-	-	NA	No	Patients rectuited form the Dutch trauma center	304	Yes	OR	0.71	0.34	1.49	Null	GOSE	blood pressure
Tucker.2017	Tucker	2017	clin	retro cht	-	Mortality	-	6 months	GCS	-	-	NA	No	N/A	7200	Yes	OR	0.74	0.71	0.78	Low	mortality	GCS
Tucker.2017	Tucker	2017	clin	retro cht	-	Mortality	-	6 months	ISS	-	-	NA	No	N/A	7200	Yes	OR	1.1	1.08	1.12	Low	mortality	ISS
Tucker.2017	Tucker	2017	clin	retro cht	-	Mortality	-	6 months	Heart rate (beats/min)	-	-	NA	No	N/A	7200	Yes	OR	1.01	1.0	1.02	Null	mortality	heart rate
Tucker.2017	Tucker	2017	clin	retro cht	-	Mortality	-	6 months	Systolic blood pressure (mm Hg)	-	-	NA	No	N/A	7200	Yes	OR	0.99	0.99	1.0	Null	mortality	blood pressure
Trevisi.2020	Trevisi	2020	clin	retro cht	-	GOS good outcome	-	6 months	GCS score	-	-	NA	No	aged ≥ 70, Italy	213	No	mean	12.8 ± 3	N/A	N/A	Low	GOSE	GCS
Trevisi.2020	Trevisi	2020	clin	retro cht	-	GOS poor outcome	-	6 months	GCS score	-	-	NA	No	aged ≥ 70, Italy	213	No	mean	7.8 ± 4.3	N/A	N/A	Low	GOSE	GCS
Trevisi.2020	Trevisi	2020	clin	retro cht	-	GOS good outcome	-	6 months	Fixed pupils	-	-	NA	No	aged ≥ 70, Italy	213	No	other	0 (0)	N/A	N/A	Low	GOSE	pupil reactivity
Trevisi.2020	Trevisi	2020	clin	retro cht	-	GOS poor outcome	-	6 months	Fixed pupils	-	-	NA	No	aged ≥ 70, Italy	213	No	other	12 (9.0)	N/A	N/A	Low	GOSE	pupil reactivity
Trevisi.2020	Trevisi	2020	clin	retro cht	-	GOS good outcome	-	6 months	Arterial hypertension	-	-	NA	No	aged ≥ 70, Italy	213	No	other	35 (56.5)	N/A	N/A	Null	GOSE	blood pressure
Trevisi.2020	Trevisi	2020	clin	retro cht	-	GOS poor outcome	-	6 months	Arterial hypertension	-	-	NA	No	aged ≥ 70, Italy	213	No	other	39 (57.4)	N/A	N/A	Null	GOSE	blood pressure
Trevisi.2020	Trevisi	2020	clin	retro cht	-	GOS good outcome	-	6 months	GCS level <=8	-	-	NA	No	aged ≥ 70, Italy	213	No	other	8 (10.3)	N/A	N/A	Low	GOSE	GCS
Trevisi.2020	Trevisi	2020	clin	retro cht	-	GOS poor outcome	-	6 months	GCS level <=8	-	-	NA	No	aged ≥ 70, Italy	213	No	other	78 (57.8)	N/A	N/A	Low	GOSE	GCS
Chiewvit.2010	Chiewvit	2010	clin	retro cht	-	GOS poor outcome	-	-	GCS moderate	-	-	NA	No	Siriraj Hospital from 1999 until 2010	216	Yes	OR	1.71	0.217	13.587	Null	GOSE	GCS
Chiewvit.2010	Chiewvit	2010	clin	retro cht	-	GOS poor outcome	-	-	GCS severe	-	-	NA	No	Siriraj Hospital from 1999 until 2011	216	Yes	OR	10.42	2.244	48.435	Null	GOSE	GCS
Farahvar.2011	Farahvar	2011	clin	prosp cht	-	Mortality	-	14 days	Initial GCS score 6-9 Ref 3-5	-	-	NA	No	GCS >9	1426	Yes	OR	0.76	0.49	1.18	Null	mortality	GCS
Farahvar.2011	Farahvar	2011	clin	prosp cht	-	Mortality	-	14 days	hypotension present on Day 1 (yes vs no)	-	-	NA	No	GCS >9	1426	Yes	OR	2.25	1.42	3.57	Low	mortality	blood pressure
Farahvar.2011	Farahvar	2011	clin	prosp cht	-	Mortality	-	14 days	pupillary abnormalities (yes VS no)	-	-	NA	No	GCS >9	1426	Yes	OR	1.51	0.66	3.49	Null	mortality	pupil reactivity
Yuan.2015	Yuan	2015	clin	retro cht	-	Long term outcome	-	-	GCS	-	-	NA	No	N/A	1780	Yes	OR	1.414	1.079	1.853	Low	Functional outcome	GCS
Yuan.2015	Yuan	2015	clin	retro cht	-	Long term outcome	-	-	Pre-op pupil reaction	-	-	NA	No	N/A	1780	Yes	OR	0.598	0.228	1.571	Null	Functional outcome	pupil reactivity
Saadat.2012	Saadat	2012	clin	prosp cht	-	mortality	-	3 days	GCS	-	-	NA	No	initial GCS ≤8, who were younger than 18 years of age	122	Yes	OR	0.44	0.28	0.68	Low	mortality	GCS
Saadat.2012	Saadat	2012	clin	prosp cht	-	mortality	-	3 days	SBP	-	-	NA	No	initial GCS ≤8, who were younger than 18 years of age	122	Yes	OR	1.1	0.22	4.37	Null	mortality	blood pressure
Yao.2017	Yao	2017	clin	retro cht	-	mortality	-	6 months	Pupillary reactivity one reactive	-	-	ref. both rective	No	N/A	302	Yes	OR	2.97	0.99	8.92	Null	mortality	pupil reactivity
Yao.2017	Yao	2017	clin	retro cht	-	mortality	-	6 months	Pupillary reactivity - none reactive	-	-	ref. both rective	No	N/A	302	Yes	OR	4.58	1.64	12.81	Low	mortality	pupil reactivity
Yao.2017	Yao	2017	clin	retro cht	-	mortality	-	6 months	Pupillary reactivity -Helsinki computed tomography score	-	-	ref. both rective	No	N/A	302	Yes	OR	1.22	1.08	1.39	Low	mortality	pupil reactivity
Yao.2017	Yao	2017	clin	retro cht	-	mortality	-	6 months	Pupillary reactivity one reactive	-	-	ref. both rective	No	N/A	302	Yes	OR	2.82	1.08	7.33	Low	mortality	pupil reactivity
Yao.2017	Yao	2017	clin	retro cht	-	unfavorable outcome	-	6 months	Pupillary reactivity - none reactive	-	-	ref. both rective	No	N/A	302	Yes	OR	1.77	0.65	4.87	Null	GOSE	pupil reactivity
Yao.2017	Yao	2017	clin	retro cht	-	unfavorable outcome	-	6 months	Pupillary reactivity -Helsinki computed tomography score	-	-	ref. both rective	No	N/A	302	Yes	OR	1.14	1.04	1.26	Low	GOSE	pupil reactivity
Amagasa.2018	Amagasa	2018	clin	retro cht	-	poor neurological outcome (PCPC>2)	-	discharge	GCS<13	-	-	NA	No	Infants (<12m) w/ CT-confirmed ICH - Japan	166	Yes	OR	130.7	7.3	2323.2	High	PCPCS	GCS
Amagasa.2018	Amagasa	2018	clin	retro cht	-	poor neurological outcome (PCPC>2)	-	discharge	PIM2 score	-	-	NA	No	Infants (<12m) w/ CT-confirmed ICH - Japan	166	Yes	OR	1.6	1.1	2.3	Medium	PCPCS	PIM2
Aquino.2017	Aquino	2017	clin	retro cht	-	subclinical seizure on cEEG	-	within 7 days	GCS	-	-	NA	No	Patients admitted to ICU w/ a diagnosis of TBI	106	No	mean	12.0 ± 1.4	N/A	N/A	Null	Post traumatic seizure	GCS
Aquino.2017	Aquino	2017	clin	retro cht	-	No subclinical seizure on cEEG	-	within 7 days	GCS	-	-	NA	No	Patients admitted to ICU w/ a diagnosis of TBI	106	No	mean	10.2 ± 4.6	N/A	N/A	Null	Post traumatic seizure	GCS
Aquino.2017	Aquino	2017	clin	retro cht	-	subclinical seizure on cEEG	-	within 7 days	Head AIS	-	-	NA	No	Patients admitted to ICU w/ a diagnosis of TBI	106	No	mean	5.0 ± 0.0	N/A	N/A	Low	Post traumatic seizure	AIS
Aquino.2017	Aquino	2017	clin	retro cht	-	No subclinical seizure on cEEG	-	within 7 days	Head AIS	-	-	NA	No	Patients admitted to ICU w/ a diagnosis of TBI	106	No	mean	4.0 ± 0.8	N/A	N/A	Low	Post traumatic seizure	AIS
Aquino.2017	Aquino	2017	clin	retro cht	-	subclinical seizure on cEEG	-	within 7 days	ISS	-	-	NA	No	Patients admitted to ICU w/ a diagnosis of TBI	106	No	mean	27.0 ± 2.0	N/A	N/A	Null	Post traumatic seizure	ISS
Aquino.2017	Aquino	2017	clin	retro cht	-	No subclinical seizure on cEEG	-	within 7 days	ISS	-	-	NA	No	Patients admitted to ICU w/ a diagnosis of TBI	106	No	mean	22.0 ± 10.1	N/A	N/A	Null	Post traumatic seizure	ISS
Bae.2019	Bae	2019	clin	retro cht	-	Mortality	-	in hospital	GCS	-	-	NA	No	NA	298	Yes	OR	0.47	0.35	0.64	High	mortality	GCS
Bae.2019	Bae	2019	clin	retro cht	-	Unfavorable outcome	-	1 year	GCS	-	-	NA	No	NA	298	Yes	OR	0.55	0.45	0.68	High	GOSE	GCS
Bae.2019	Bae	2019	clin	retro cht	-	Mortality	-	in hospital	GCS	-	-	NA	No	NA	298	-	AUC	0.731	N/A	N/A	Low	mortality	GCS
Bae.2019	Bae	2019	clin	retro cht	-	Unfavorable outcome	-	1 year	GCS	-	-	NA	No	NA	298	-	AUC	0.749	N/A	N/A	Low	GOSE	GCS
Balakrishnan.2021	Balakrishnan	2021	clin	retro cht	-	mortality	-	discharge, ICU	cardiac arrest	-	prior to PICU admission	NA	No	NA	2682	Yes	OR	13.4	8.4	22.8	Medium	mortality	complications
Balakrishnan.2021	Balakrishnan	2021	clin	retro cht	-	mortality	-	discharge, ICU	GCS-P <3	-	-	NA	No	NA	2682	Yes	OR	68.4	50.6	92.4	High	mortality	GCS
Balakrishnan.2021	Balakrishnan	2021	clin	retro cht	-	Unfavorable outcome - (PCPC>3 or increase by 2 or more above the baseline)	-	discharge, ICU	cardiac arrest	-	prior to PICU admission	NA	No	NA	2682	Yes	OR	12.7	3.4	47.2	Medium	PCPCS	complications
Balakrishnan.2021	Balakrishnan	2021	clin	retro cht	-	Unfavorable outcome - (PCPC>3 or increase by 2 or more above the baseline)	-	discharge, ICU	GCS-P <3	-	-	NA	No	NA	2682	Yes	OR	17.3	8.1	37.0	Medium	PCPCS	GCS
Bath.2022	Bath	2022	clin	retro cht	-	Mortality	-	3 months	GCS - 9-13 vs 14-15 (ref)	-	-	NA	No	NA	2045	Yes	OR	0.47	0.36	0.63	High	mortality	GCS
Bath.2022	Bath	2022	clin	retro cht	-	Mortality	-	3 months	GCS - <9 vs 14-15 (ref)	-	-	NA	No	NA	2045	Yes	OR	1.43	1.03	1.98	Medium	mortality	GCS
Bath.2022	Bath	2022	clin	retro cht	-	Mortality	-	3 months	SBP <100 vs. 100-179 (ref)	-	-	NA	No	NA	2045	Yes	OR	0.44	0.3	0.63	High	mortality	blood pressure
Bath.2022	Bath	2022	clin	retro cht	-	Mortality	-	3 months	SBP >179 vs. 100-179 (ref)	-	-	NA	No	NA	2045	Yes	OR	1.39	1.05	1.83	Medium	mortality	blood pressure
Bidabadi.2014	Bidabadi	2014	clin	retro cs-ctl	-	Survivors	-	in hospital	GCS	-	admission	NA	No	NA	108	No	mean	6.52	± 1.21	NA	Low	mortality	GCS
Bidabadi.2014	Bidabadi	2014	clin	retro cs-ctl	-	Non-survivors	-	in hospital	GCS	-	admission	NA	No	NA	108	No	mean	5.05	± 1.47	NA	Low	mortality	GCS
Boto.2006	Boto	2006	clin	retro cht	-	death	-	within 48h of injury	Non-reactive bilateral mydriasis	-	within 6 hours of injury	NA	No	NA	652	Yes	OR	6.33	3.25	12.3	Medium	mortality	pupil reactivity
Boto.2006	Boto	2006	clin	retro cht	-	death	-	within 48h of injury	motor GCS = 1	-	within 6 hours of injury	NA	No	NA	652	Yes	OR	6.93	3.15	15.3	Medium	mortality	GCS
Boto.2006	Boto	2006	clin	retro cht	-	death	-	within 48h of injury	motor GCS = 2	-	within 6 hours of injury	NA	No	NA	652	Yes	OR	3.44	1.65	7.17	Medium	mortality	GCS
Boto.2006	Boto	2006	clin	retro cht	-	death	-	within 48h of injury	shock (SBP<90)	-	within 6 hours of injury	NA	No	NA	652	Yes	OR	3.27	1.76	6.07	Medium	mortality	shock
Cote.2013	Cote	2013	clin	retro cht	-	withdrawal of life-sustaining therapies in non-survivors	-	Within first 28 days of ICU admission	Non-reactive pupils	clin outcm	-	NA	No	severe TBI (GCS <9) mechanically ventilated patients aged 16 years and older admitted to the intensive care units	720	Yes	OR	0.49	0.23	1.05	Null	mortality	pupil reactivity
Cote.2013	Cote	2013	clin	retro cht	-	withdrawal of life-sustaining therapies in non-survivors	-	Within first 28 days of ICU admission	Motor GCS 1 vs. 4-6	clin outcm	-	NA	No	severe TBI (GCS <9) mechanically ventilated patients aged 16 years and older admitted to the intensive care units	720	Yes	OR	0.63	0.2	1.97	Null	mortality	GCS
Cote.2013	Cote	2013	clin	retro cht	-	withdrawal of life-sustaining therapies in non-survivors	-	Within first 28 days of ICU admission	Motor GCS 2-3 vs. 4-6	clin outcm	-	NA	No	severe TBI (GCS <9) mechanically ventilated patients aged 16 years and older admitted to the intensive care units	720	Yes	OR	1.51	0.29	7.89	Null	mortality	GCS
Cai.2016	Cai	2016	clin	retro cht	-	mortality	clin outcm	in hospital	GCS	-	admission	NA	No	isolated sTBI	580	No	AUC	0.6366	0.606	0.6671	Low	mortality	GCS
Chen.2018	Chen	2018	clin	retro cht	-	mortality	-	1 year	temperature	-	-	NA	No	GCS<8, isolated head trauma	688	Yes	OR	0.411	0.281	0.6	Medium	mortality	body temperature
Chesnut.1993	Chesnut	1993	clin	retro cht	-	mortality	-	last recorded	early shock (hypotension (<90SBP)from time of injury throuhg resuscitation)	-	-	NA	No	GCS<9	717	-	risk	15.0	NA	NA	Low	mortality	blood pressure
Chesnut.1993	Chesnut	1993	clin	retro cht	-	mortality	-	last recorded	late shock (hypotension (<90SBP)after at least 8 hours spent in ICU)	-	-	NA	No	GCS<9	717	-	risk	11.0	NA	NA	Low	mortality	shock
Chesnut.1993	Chesnut	1993	clin	retro cht	-	mortality	-	last recorded	intracranial diagnosis	-	-	NA	No	GCS<9	717	-	risk	5.2	NA	NA	Low	mortality	Injury type
Choffat.2019	Choffat	2019	clin	prosp cht	-	hazard ratio/survival	-	14 days	GCS<9	-	injury scene	NA	No	NA	832	Yes	HR	2.44	1.6	3.72	High	mortality	GCS
Choffat.2019	Choffat	2019	clin	prosp cht	-	hazard ratio/survival	-	14 days	Abnormal pupil reaction	-	injury scene	NA	No	NA	832	Yes	HR	2.54	1.87	3.47	High	mortality	pupil reactivity
Choffat.2019	Choffat	2019	clin	prosp cht	-	hazard ratio/survival	-	14 days	ISS>24	-	-	NA	No	NA	832	Yes	HR	7.59	3.27	17.62	High	mortality	ISS
Combes.1996	Combes	1996	clin	prosp cht	-	survival	-	after 6 months	GCSmotor = 1 (vs GCSmotor = 5)	-	-	NA	No	GCS<9	198	No	RR	4.8	3.8	5.9	Low	mortality	GCS
Combes.1996	Combes	1996	clin	prosp cht	-	survival	-	after 6 months	GCSmotor = 2 (vs GCSmotor = 5)	-	-	NA	No	GCS<9	198	No	RR	3.22	2.59	4.0	Low	mortality	GCS
Combes.1996	Combes	1996	clin	prosp cht	-	survival	-	after 6 months	GCSmotor = 3 (vs GCSmotor = 5)	-	-	NA	No	GCS<9	198	No	RR	2.18	1.76	2.71	Low	mortality	GCS
Combes.1996	Combes	1996	clin	prosp cht	-	survival	-	after 6 months	GCSmotor = 4 (vs GCSmotor = 5)	-	-	NA	No	GCS<9	198	No	RR	1.47	1.19	1.82	Low	mortality	GCS
Combes.1996	Combes	1996	clin	prosp cht	-	survival	-	after 6 months	Unilateral mydriasis	-	-	NA	No	GCS<9	198	No	RR	1.54	0.76	3.11	Null	mortality	pupil reactivity
Combes.1996	Combes	1996	clin	prosp cht	-	survival	-	after 6 months	Bilateral Mydriasis	-	-	NA	No	GCS<9	198	No	RR	3.01	1.42	6.39	Low	mortality	pupil reactivity
Combes.1996	Combes	1996	clin	prosp cht	-	survival	-	after 6 months	multiple associated traumatic lesions	-	-	NA	No	GCS<9	198	No	RR	0.33	0.13	0.8	Low	mortality	multiple trauma
Compagnone.2009	Compagnone	2009	clin	prosp cht	-	unfavourable outcome (GOS = 1-3 vs. 4-5)	-	6 months	Associated major trauma	-	-	NA	No	GCS<14, presence on CT	315	Yes	OR	1.2	0.57	2.5	Null	GOSE	multiple trauma
Compagnone.2009	Compagnone	2009	clin	prosp cht	-	unfavourable outcome (GOS = 1-3 vs. 4-5)	-	6 months	GCS motor <5	-	pre hospital	NA	No	GCS<14, presence on CT	315	Yes	OR	3.92	1.01	15.54	Medium	GOSE	GCS
Compagnone.2009	Compagnone	2009	clin	prosp cht	-	unfavourable outcome (GOS = 1-3 vs. 4-5)	-	6 months	nonreactive pupils	-	-	NA	No	GCS<14, presence on CT	315	Yes	OR	0.97	0.25	3.42	Null	GOSE	pupil reactivity
Compagnone.2009	Compagnone	2009	clin	prosp cht	-	unfavourable outcome (GOS = 1-3 vs. 4-5)	-	6 months	at least 1 non reactive pupil	-	-	NA	No	GCS<14, presence on CT	315	Yes	OR	0.88	0.3	2.47	Null	GOSE	pupil reactivity
Compagnone.2009	Compagnone	2009	clin	prosp cht	-	unfavourable outcome (GOS = 1-3 vs. 4-5)	-	6 months	arterial hypotension	-	-	NA	No	GCS<14, presence on CT	315	Yes	OR	2.98	0.29	30.42	Null	GOSE	blood pressure
Compagnone.2009	Compagnone	2009	clin	prosp cht	-	unfavourable outcome (GOS = 1-3 vs. 4-5)	-	6 months	GCS motor <5	-	pre hospital	NA	Yes	Sub-population of GCS 9-10 @ admission	55	Yes	OR	8.08	1.22	67.35	Medium	GOSE	GCS
Corral.2012	Corral	2012	clin	retro cht	-	unfavourable outcome (GOS = 1-3 vs. 4-5)	-	1 year	GCS 3-5	-	-	NA	No	severe TBI (initial Glasgow Coma Scale (GCS) < 9) admitted to the ICU	224	Yes	OR	3.26	1.36	7.89	Medium	GOSE	GCS
Corral.2012	Corral	2012	clin	retro cht	-	mortality	-	1 year	GCS 3-5	-	-	NA	No	severe TBI (initial Glasgow Coma Scale (GCS) < 9) admitted to the ICU	224	Yes	OR	2.47	1.03	5.93	Medium	mortality	GCS
Corral.2012	Corral	2012	clin	retro cht	-	mortality	-	1 year	ICU hypotension & GCS 3-5	-	-	NA	No	severe TBI (initial Glasgow Coma Scale (GCS) < 9) admitted to the ICU	224	Yes	OR	4.28	1.22	15.07	Medium	mortality	blood pressure
Corral.2012	Corral	2012	clin	retro cht	-	mortality	-	1 year	ICU hypotension & GCS 3-5	-	-	NA	No	severe TBI (initial Glasgow Coma Scale (GCS) < 9) admitted to the ICU	224	Yes	OR	0.13	0.01	2.33	Null	mortality	blood pressure
Corral.2012	Corral	2012	clin	retro cht	-	ICU hypotension	-	in hospital	GCS3-5	-	-	NA	No	severe TBI (initial Glasgow Coma Scale (GCS) < 9) admitted to the ICU	224	Yes	OR	3.37	1.66	6.82	Medium	blood pressure	GCS
Di.2019	Di	2019	clin	retro cht	-	unfavorable outcome (GOSE 2-4 vs 5-8)	-	6 months	GCS	-	admission	NA	No	pateints who had DC for TBI	121	No	OR	0.285	0.139	0.584	Medium	GOSE	GCS
Di.2019	Di	2019	clin	retro cht	-	unfavorable outcome (GOSE 2-4 vs 5-8)	-	6 months	Pupil reactivity	-	-	NA	No	pateints who had DC for TBI	121	No	OR	2.112	0.757	5.886	Null	GOSE	pupil reactivity
Di.2019	Di	2019	clin	retro cht	-	unfavorable outcome (GOSE 2-4 vs 5-8)	-	6 months	post-traumatic cerebral infarction	-	-	NA	No	pateints who had DC for TBI	121	No	OR	2.639	0.361	19.309	Null	GOSE	complications
Di.2019	Di	2019	clin	retro cht	-	unfavorable outcome (GOSE 2-4 vs 5-8)	-	6 months	GCS	-	admission	NA	No	pateints who had DC for TBI	121	No	AUC	0.852	NA	NA	Medium	GOSE	GCS
Erickson.2021	Erickson	2021	clin	retro cht	-	poor discharge outcome (“favorable” (discharge home or to an inpatient or outpatient rehabilitation service) or “poor” (in-hospital death or discharge to a skilled nursing facility or long-term care facility)	-	discharge	Lowest MAP in first 12h of PICU admission [hourly] (<5th percentile vs. 50-94th percentile)	-	-	NA	No	<18 years with intracranial hemorrhage on head CT and GCS <9 at any point during their PICU stay who survived the first 12 hours after PICU admission	166	Yes	RR	5.3	1.2	23.0	High	discharge destination	blood pressure
Erickson.2021	Erickson	2021	clin	retro cht	-	poor discharge outcome (“favorable” (discharge home or to an inpatient or outpatient rehabilitation service) or “poor” (in-hospital death or discharge to a skilled nursing facility or long-term care facility)	-	discharge	Lowest MAP in first 12h of PICU admission [hourly] (5-9th percentile vs. 50-94th percentile)	-	-	NA	No	<18 years with intracranial hemorrhage on head CT and GCS <9 at any point during their PICU stay who survived the first 12 hours after PICU admission	166	Yes	RR	8.5	1.9	38.7	High	discharge destination	blood pressure
Erickson.2021	Erickson	2021	clin	retro cht	-	poor discharge outcome (“favorable” (discharge home or to an inpatient or outpatient rehabilitation service) or “poor” (in-hospital death or discharge to a skilled nursing facility or long-term care facility)	-	discharge	Lowest SBP in first 12h of PICU admission [hourly] (<5th percentile vs. 50-94th percentile)	-	-	NA	No	<18 years with intracranial hemorrhage on head CT and GCS <9 at any point during their PICU stay who survived the first 12 hours after PICU admission	166	Yes	RR	5.4	1.3	22.2	High	discharge destination	blood pressure
Erickson.2021	Erickson	2021	clin	retro cht	-	In-hospital death	-	discharge	Lowest MAP in first 12h of PICU admission [hourly] (<5th percentile vs. 50-94th percentile)	-	-	NA	No	<18 years with intracranial hemorrhage on head CT and GCS <9 at any point during their PICU stay who survived the first 12 hours after PICU admission	166	Yes	RR	5.3	1.2	23.5	High	mortality	blood pressure
Erickson.2021	Erickson	2021	clin	retro cht	-	In-hospital death	-	discharge	Lowest MAP in first 12h of PICU admission [hourly] (5-9th percentile vs. 50-94th percentile)	-	-	NA	No	<18 years with intracranial hemorrhage on head CT and GCS <9 at any point during their PICU stay who survived the first 12 hours after PICU admission	166	Yes	RR	7.2	1.4	36.3	High	mortality	blood pressure
Erickson.2021	Erickson	2021	clin	retro cht	-	In-hospital death	-	discharge	Lowest SBP in first 12h of PICU admission [hourly] (<5th percentile vs. 50-94th percentile)	-	-	NA	No	<18 years with intracranial hemorrhage on head CT and GCS <9 at any point during their PICU stay who survived the first 12 hours after PICU admission	166	Yes	RR	4.6	1.1	19.9	High	mortality	blood pressure
Erickson.2021	Erickson	2021	clin	retro cht	-	poor discharge outcome (“favorable” (discharge home or to an inpatient or outpatient rehabilitation service) or “poor” (in-hospital death or discharge to a skilled nursing facility or long-term care facility)	-	discharge	Lowest MAP in first 12h of PICU admission [hourly] (<5th percentile vs. 50-94th percentile)	-	-	NA	No	<18 years with intracranial hemorrhage on head CT and GCS <9 at any point during their PICU stay who survived the first 12 hours after PICU admission	166	Yes	RR	3.6	1.3	9.8	High	discharge destination	blood pressure
Erickson.2021	Erickson	2021	clin	retro cht	-	poor discharge outcome (“favorable” (discharge home or to an inpatient or outpatient rehabilitation service) or “poor” (in-hospital death or discharge to a skilled nursing facility or long-term care facility)	-	discharge	Lowest MAP in first 12h of PICU admission [hourly] (5-9th percentile vs. 50-94th percentile)	-	-	NA	No	<18 years with intracranial hemorrhage on head CT and GCS <9 at any point during their PICU stay who survived the first 12 hours after PICU admission	166	Yes	RR	2.5	0.8	8.0	High	discharge destination	blood pressure
Erickson.2021	Erickson	2021	clin	retro cht	-	poor discharge outcome (“favorable” (discharge home or to an inpatient or outpatient rehabilitation service) or “poor” (in-hospital death or discharge to a skilled nursing facility or long-term care facility)	-	discharge	Lowest SBP in first 12h of PICU admission [hourly] (<5th percentile vs. 50-94th percentile)	-	-	NA	No	<18 years with intracranial hemorrhage on head CT and GCS <9 at any point during their PICU stay who survived the first 12 hours after PICU admission	166	Yes	RR	6.6	1.6	26.8	High	discharge destination	blood pressure
Erickson.2021	Erickson	2021	clin	retro cht	-	In-hospital death	-	discharge	Lowest MAP in first 12h of PICU admission [hourly] (<5th percentile vs. 50-94th percentile)	-	-	NA	No	<18 years with intracranial hemorrhage on head CT and GCS <9 at any point during their PICU stay who survived the first 12 hours after PICU admission	166	Yes	RR	3.4	1.1	9.9	High	mortality	blood pressure
Erickson.2021	Erickson	2021	clin	retro cht	-	In-hospital death	-	discharge	Lowest SBP in first 12h of PICU admission [hourly] (<5th percentile vs. 50-94th percentile)	-	-	NA	No	<18 years with intracranial hemorrhage on head CT and GCS <9 at any point during their PICU stay who survived the first 12 hours after PICU admission	166	Yes	RR	5.0	1.2	21.2	High	mortality	blood pressure
Esnault.2020	Esnault	2020	clin	prosp cht	-	progressive haemorrhagic injury	-	within 6 hours of adm	Extremities or pelvic AIS >2	-	-	NA	Yes	Injury	160	Yes	OR	1.0	0.4	2.7	Null	CT, mass lesion, mass effect	AIS
Feng.2021	Feng	2021	clin	prosp cht	-	Adrenocortical insufficiency (patients’ serum ACTH concentrations were <1.6 pmol/L (the lowest value in the normal range) or the cortisol circadian rhythm was abnormal and the cortisol concentration was <154 nmol/L within ten days after TBI)	-	within 10 days	GCS	-	-	NA	No	CT verified TBI	108	Yes	beta co-efficient	1.855	NA	NA	Low	HPA function	GCS
Feng.2021	Feng	2021	clin	prosp cht	-	Adrenocortical insufficiency (patients’ serum ACTH concentrations were <1.6 pmol/L (the lowest value in the normal range) or the cortisol circadian rhythm was abnormal and the cortisol concentration was <154 nmol/L within ten days after TBI)	-	within 10 days	MAP	-	-	NA	No	CT verified TBI	108	Yes	beta co-efficient	3.367	NA	NA	Low	HPA function	blood pressure
Fountain.2017	Fountain	2017	clin	retro cht	-	Survival	-	30 days	Polytrauma	-	-	NA	No	Acute SDH	2498	Yes	OR	1.31	0.94	1.82	Null	mortality	multiple trauma
Fountain.2017	Fountain	2017	clin	retro cht	-	Survival	-	30 days	No reactive pupils vs. both	-	-	NA	No	Acute SDH	2498	Yes	OR	0.09	0.06	0.14	High	mortality	pupil reactivity
Fountain.2017	Fountain	2017	clin	retro cht	-	Survival	-	30 days	one reactive pupil vs. both	-	-	NA	No	Acute SDH	2498	Yes	OR	0.19	0.13	0.26	High	mortality	pupil reactivity
Franco-Jimenez.2020	Franco-Jimenez	2020	clin	prosp cht	-	Need for a tracheostomy	-	in hospital	GCS	-	-	NA	Yes	Severe TBI on imaging	108	No	OR	0.448	0.287	0.698	Medium	Intubation	GCS
Franco-Jimenez.2020	Franco-Jimenez	2020	clin	prosp cht	-	Need for a tracheostomy	-	in hospital	Dilated pupil (1 or 2)	-	-	NA	Yes	Severe TBI on imaging	108	No	OR	4.965	1.93	12.77	Medium	Intubation	pupil reactivity
Franco-Jimenez.2020	Franco-Jimenez	2020	clin	prosp cht	-	Need for a tracheostomy	-	in hospital	APACHE II > 19	-	-	NA	Yes	Severe TBI on imaging	108	No	RR	7.326	2.05	26.177	Medium	Intubation	APACHE
Franco-Jimenez.2020	Franco-Jimenez	2020	clin	prosp cht	-	Need for a tracheostomy	-	in hospital	Revised trauma score <5.90	-	-	NA	Yes	Severe TBI on imaging	108	No	RR	2.871	1.07	7.19	Medium	Intubation	RTS
Franco-Jimenez.2020	Franco-Jimenez	2020	clin	prosp cht	-	Need for a tracheostomy	-	in hospital	Glasgow ><7	-	-	NA	Yes	Severe TBI on imaging	108	No	RR	6.233	2.17	17.82	Medium	Intubation	GCS
Franco-Jimenez.2020	Franco-Jimenez	2020	clin	prosp cht	-	Need for a tracheostomy	-	in hospital	Dilated pupil (1 or 2)	-	-	NA	Yes	Severe TBI on imaging	108	No	RR	4.965	1.93	12.77	Medium	Intubation	pupil reactivity
Gomez.2017	Gomez	2017	clin	retro cht	-	Time to death - days	-	in hospital	Initial mGCS = highest	-	within 1 day of adm	NA	No	GCS<9	6553	No	median	2.0	1.0	4.0	Low	mortality	GCS
Gomez.2017	Gomez	2017	clin	retro cht	-	Time to death - days	-	in hospital	Initial mGCS < highest	-	within 1 day of adm	NA	No	GCS<10	6553	No	median	4.0	2.0	9.0	Low	mortality	GCS
Hollingworth.2007	Hollingworth	2007	clin	retro cht	-	Length of stay	-	in hospital	GCS 3-8	-	admission	NA	No	Abnormal findings on 86% of CTs	521	No	median	6.0	4.0	10.0	Low	Length of stay	GCS
Hollingworth.2007	Hollingworth	2007	clin	retro cht	-	Length of stay	-	in hospital	GCS 9-12	-	admission	NA	No	Abnormal findings on 86% of CTs	521	No	median	5.0	3.0	7.0	Low	Length of stay	GCS
Hollingworth.2007	Hollingworth	2007	clin	retro cht	-	ICU stay	-	in hospital	GCS 3-8	-	admission	NA	No	Abnormal findings on 86% of CTs	521	No	median	3.0	1.0	6.0	Low	Length of stay	GCS
Hollingworth.2007	Hollingworth	2007	clin	retro cht	-	ICU stay	-	in hospital	GCS 9-12	-	admission	NA	No	Abnormal findings on 86% of CTs	521	No	median	2.0	1.0	3.0	Low	Length of stay	GCS
Hollingworth.2007	Hollingworth	2007	clin	retro cht	-	worsening or new second computed tomography (CT) findings	-	in hospital	GCS 9-12 vs. 13+	-	-	NA	No	Abnormal findings on 86% of CTs	521	Yes	OR	2.2	1.1	4.5	Medium	CT, lesion	GCS
Hollingworth.2007	Hollingworth	2007	clin	retro cht	-	worsening or new second computed tomography (CT) findings	-	in hospital	GCS 3-8 vs. 13+	-	-	NA	No	Abnormal findings on 86% of CTs	521	Yes	OR	2.4	1.6	3.8	Medium	CT, lesion	GCS
Hollingworth.2007	Hollingworth	2007	clin	retro cht	-	worsening or new second computed tomography (CT) findings	-	in hospital	Hypotensive	-	-	NA	No	Abnormal findings on 86% of CTs	521	No	OR	1.7	1.0	3.1	Low	CT, lesion	blood pressure
Ziaeirad.2018	Ziaeirad	2018	clin	retro cs-ctl	-	mortality	clin outcm	in hospital	GCS	clin outcm	admission	NA	No	adult patients with severe TBI	1204	Yes	OR	1.57	1.27	1.95	Medium	mortality	GCS
Ziaeirad.2018	Ziaeirad	2018	clin	retro cs-ctl	-	mortality	clin outcm	in hospital	Pupillary reflex	clin outcm	admission	NA	No	adult patients with severe TBI	1204	Yes	OR	6.26	2.22	17.63	Low	mortality	pupil reactivity
Yu.2015	Yu	2015	clin	retro cht	-	GOSE	clin outcm	1 year	GCS	clin outcm	-	NA	No	ages of 18 - 59 years; 3 to 8 on Glasgow Coma Scale (GCS); underwent decompressive craniotomy	223	Yes	OR	1.414	1.079	1.853	Low	GOSE	GCS
Yu.2015	Yu	2015	clin	retro cht	-	GOSE	clin outcm	1 year	Pupil reaction	clin outcm	prior to decompr crani	NA	No	ages of 18 - 59 years; 3 to 8 on Glasgow Coma Scale (GCS); underwent decompressive craniotomy	223	Yes	OR	1.0	0.965	1.036	Null	GOSE	pupil reactivity
Yu.2015	Yu	2015	clin	retro cht	-	GOSE	clin outcm	1 year	GCS	clin outcm	-	NA	No	ages of 18 - 59 years; 3 to 8 on Glasgow Coma Scale (GCS); standard care	223	Yes	OR	0.9	0.704	1.15	Null	GOSE	GCS
Yu.2015	Yu	2015	clin	retro cht	-	GOSE	clin outcm	1 year	Pupil reaction	clin outcm	-	NA	No	ages of 18 - 59 years; 3 to 8 on Glasgow Coma Scale (GCS); standard care	223	Yes	OR	3.584	1.027	12.501	Low	GOSE	pupil reactivity
Hong-Chun Luo.2019	Hong-Chun Luo	2019	clin	retro cht	-	Mortality	clin outcm	in hospital	GCS<8	-	-	NA	No	<16y, GCS<13 and abnormal CT	213	Yes	OR	6.51	1.901	22.29	High	mortality	GCS
Hong-Chun Luo.2019	Hong-Chun Luo	2019	clin	retro cht	-	Mortality	clin outcm	in hospital	Polytrauma	-	-	NA	No	<16y, GCS<13 and abnormal CT	213	Yes	OR	0.734	0.282	1.908	Null	mortality	multiple trauma
Hong-Chun Luo.2019	Hong-Chun Luo	2019	clin	retro cht	-	Mortality	clin outcm	in hospital	Pediatric Trauma Score <8	-	-	NA	No	<16y, GCS<13 and abnormal CT	213	Yes	OR	2.77	0.68	11.274	Null	mortality	Paediatric Trauma Score
Humble.2018	Humble	2018	clin	retro cht	-	Functional Independence Measure score	clin outcm	discharge	ISS	-	-	NA	No	presence of DAI on acute MRI within 2 weeks of injury	311	-	OR	0.56	0.39	0.82	-	FIM	ISS
Humble.2018	Humble	2018	clin	retro cht	-	Functional Independence Measure score	clin outcm	discharge	GCS	-	admission	NA	No	presence of DAI on acute MRI within 2 weeks of injury	311	-	OR	1.82	1.29	2.57	-	FIM	GCS
Humble.2018	Humble	2018	clin	retro cht	-	GOSE	clin outcm	-	ISS	-	-	NA	No	presence of DAI on acute MRI within 2 weeks of injury	311	-	OR	0.87	0.5	1.52	Null	GOSE	ISS
Humble.2018	Humble	2018	clin	retro cht	-	GOSE	clin outcm	-	GCS	-	-	NA	No	presence of DAI on acute MRI within 2 weeks of injury	311	-	OR	0.9	0.35	2.32	Null	GOSE	GCS
Humble.2018	Humble	2018	clin	retro cht	-	Quality of Life after Brain Injury-Overall Scale	clin outcm	-	ISS	-	-	NA	No	presence of DAI on acute MRI within 2 weeks of injury	311	-	OR	1.19	0.7	2.05	Null	quality of life	ISS
Humble.2018	Humble	2018	clin	retro cht	-	Quality of Life after Brain Injury-Overall Scale	clin outcm	-	GCS	-	-	NA	No	presence of DAI on acute MRI within 2 weeks of injury	311	-	OR	0.86	0.35	2.12	Null	quality of life	GCS
Humble.2018	Humble	2018	clin	retro cht	-	Mortality	clin outcm	3 years	ISS	-	-	NA	No	presence of DAI on acute MRI within 2 weeks of injury	311	-	OR	1.74	1.3	2.34	-	mortality	ISS
Humble.2018	Humble	2018	clin	retro cht	-	Mortality	clin outcm	3 years	GCS	-	-	NA	No	presence of DAI on acute MRI within 2 weeks of injury	311	-	OR	0.98	0.74	1.29	Null	mortality	GCS
Hussein.2022	Hussein	2022	clin	prosp cht	-	Favourable outcome (GOS-E = 1-2)	clin outcm	3-6m post-discharge	GCS<=13	-	-	NA	No	Associated intracranial lesions were identified in 172 (87.3%) of cases	197	Yes	OR	10.361	1.932	55.56	High	GOSE	GCS
Vavilala.2003	Vavilala	2003	clin	retro cht	-	GOS	clin outcm	discharge	Systolic Blood Pressure	clin charac	-	NA	No	Paediatric severe isolated TBI (GCS <9)	172	No	OR	4.2	2.2	8.0	Low	GOSE	blood pressure
Vavilala.2003	Vavilala	2003	clin	retro cht	-	GOS	clin outcm	discharge	Hypothermia	clin charac	-	NA	No	Paediatric severe isolated TBI (GCS <9)	172	No	OR	3.5	1.7	7.1	Low	GOSE	body temperature
Vavilala.2003	Vavilala	2003	clin	retro cht	-	death	clin outcm	discharge	Systolic Blood Pressure <90mmHg	clin charac	-	NA	No	Paediatric severe isolated TBI (GCS <9)	172	Yes	OR	55.9	9.9	316.0	Low	mortality	blood pressure
Vavilala.2003	Vavilala	2003	clin	retro cht	-	Death	clin outcm	discharge	Systolic Blood Pressure	clin charac	-	NA	No	Paediatric severe isolated TBI (GCS <9)	172	Yes	OR	3.0	1.2	7.6	Low	mortality	blood pressure
Vavilala.2003	Vavilala	2003	clin	retro cht	-	GOS	clin outcm	discharge	Systolic Blood Pressure	clin charac	-	NA	No	Paediatric severe isolated TBI (GCS <9)	172	Yes	OR	4.2	2.1	8.3	Low	GOSE	blood pressure
Vavilala.2003	Vavilala	2003	clin	retro cht	-	death	clin outcm	discharge	Systolic Blood Pressure	clin charac	-	NA	No	Paediatric severe isolated TBI (GCS <9)	172	Yes	OR	4.6	1.6	13.2	Low	mortality	blood pressure
Vavilala.2003	Vavilala	2003	clin	retro cht	-	GOS	clin outcm	discharge	Systolic Blood Pressure	clin charac	-	NA	No	Paediatric severe isolated TBI (GCS <9)	172	Yes	OR	3.5	1.7	7.3	Low	GOSE	blood pressure
Iba.2014	Iba	2014	clin	retro cht	-	Favourable outcome (GOS 5-8)	clin outcm	6 months	GCS	-	admission	NA	No	GCS<9	253	No	OR	0.85	0.76	0.95	Low	GOSE	GCS
Iba.2014	Iba	2014	clin	retro cht	-	Favourable outcome (GOS 5-8)	clin outcm	6 months	tmeperature	-	admission	NA	No	GCS<9	253	No	OR	0.965	0.76	1.225	Null	GOSE	body temperature
Iba.2014	Iba	2014	clin	retro cht	-	Favourable outcome (GOS 5-8)	clin outcm	6 months	hypotension	-	admission	NA	No	GCS<9	253	No	OR	3.052	0.687	13.546	Null	GOSE	blood pressure
Wintermark.2004	Wintermark	2004	clin	prosp cht	at scene	GOS	clin outcm	3 months	mean arterial pressure	clin outcm	injury scene	NA	No	adults with severe TBI (GCS 8 or less)	130	Yes	beta co-efficient	0.084	NA	NA	Low	GOSE	blood pressure
Winans.2020	Winans	2020	clin	retro cht	-	time to follow commands	-	in hospital	GCS	clin outcm	admission	NA	No	adults with severe TBI - GCS ≤ 8 in ED - and GCS motor response subscores of ≤ 5	402	Yes	HR	1.036	0.962	1.115	Null	consciousness	GCS
Winans.2020	Winans	2020	clin	retro cht	-	time to follow commands	-	in hospital	ISS	clin outcm	admission	NA	No	adults with severe TBI - GCS ≤ 8 in ED - and GCS motor response subscores of ≤ 5	402	Yes	HR	0.983	0.97	0.995	Low	consciousness	ISS
Winans.2020	Winans	2020	clin	retro cht	-	time to follow commands	-	in hospital	Bilaterally fixed & constricted pupils	clin outcm	-	NA	No	adults with severe TBI - GCS ≤ 8 in ED - and GCS motor response subscores of ≤ 5	402	Yes	HR	0.795	0.501	1.26	Null	consciousness	pupil reactivity
Winans.2020	Winans	2020	clin	retro cht	-	time to follow commands	-	in hospital	Bilaterally fixed & dilated pupils	clin outcm	-	NA	No	adults with severe TBI - GCS ≤ 8 in ED - and GCS motor response subscores of ≤ 5	402	Yes	HR	1.358	0.579	3.191	Null	consciousness	pupil reactivity
Winans.2020	Winans	2020	clin	retro cht	-	time to follow commands	-	in hospital	single fixed and dilated pupil	clin outcm	-	NA	No	adults with severe TBI - GCS ≤ 8 in ED - and GCS motor response subscores of ≤ 5	402	Yes	HR	0.212	0.764	0.764	Low	consciousness	pupil reactivity
Tu.2011	Tu	2011	clin	prosp cht	-	mortality	clin outcm	28 days	GCS	clin outcm	-	NA	No	traumatic SAH, GCS <= 8	125	Yes	OR	0.418	0.274	0.724	Low	mortality	GCS
Tran.2022	Tran	2022	clin	retro cht	-	mortality	clin outcm	in hospital	GCS	clin outcm	5 days	best GCS at day 5	No	adults with isolated traumatic intracranial hemor	354	Yes	OR	0.61	0.53	0.69	Low	mortality	GCS
Tran.2022	Tran	2022	clin	retro cht	-	mortality	clin outcm	in hospital	SBP	clin outcm	-	Difference between SBPmax-SBPmin	No	adults with isolated traumatic intracranial hemor	354	Yes	OR	1.02	1.004	1.03	Low	mortality	blood pressure
Su.2017	Su	2017	clin	retro cht	-	Posttraumatic Cerebral Infarction	clin outcm	-	pupillary dilation	clin outcm	prior to decompr crani	NA	-	GCS <13 and had DC	287	Yes	OR	8.58	4.08	18.04	Low	Post traumatic stroke	pupil reactivity
Su.2017	Su	2017	clin	retro cht	-	Posttraumatic Cerebral Infarction	clin outcm	-	hypovolemic shock	clin outcm	prior to decompr crani	NA	-	GCS <13 and had DC	287	Yes	OR	0.3	0.24	0.38	Low	Post traumatic stroke	shock
Stawicki.2017	Stawicki	2017	clin	retro cht	-	mortality	clin outcm	30 days	GCS	clin outcm	initial	NA	No	adults TBI - >80% had CT +ve	620	Yes	OR	1.14	1.07	1.22	Low	mortality	GCS
Stawicki.2017	Stawicki	2017	clin	retro cht	-	in-hospital morbidity	clin outcm	in hospital	GCS	clin outcm	initial	NA	No	adults TBI - >80% had CT +ve	620	Yes	OR	1.05	1.01	1.09	Low	complications	GCS
Shein.2012	Shein	2012	clin	retro cht	-	mortality	clin outcm	in hospital	GCS 3	clin outcm	-	NA	No	paediatric abusive head trauma	386	Yes	OR	57.8	12.1	277.6	Low	mortality	GCS
Shein.2012	Shein	2012	clin	retro cht	-	mortality	clin outcm	in hospital	GCS 4 -5	clin outcm	-	NA	No	paediatric abusive head trauma	386	Yes	OR	15.6	2.6	95.1	Low	mortality	GCS
Peek-Asa.2003	Peek-Asa	2003	clin	retro cht	-	mortality	clin outcm	-	Head injury type	clin outcm	-	(penetrating compared to closed)	No	moderate - severe TBI adults	795	Yes	OR	6.58	3.9	11.1	Medium	mortality	Injury type
Peek-Asa.2003	Peek-Asa	2003	clin	retro cht	-	mortality	clin outcm	-	GCS	clin outcm	-	NA	No	moderate - severe TBI adults	795	Yes	OR	0.24	0.19	0.33	Low	mortality	GCS
Na Young Kim.2020	Na Young Kim	2020	clin	retro cht	-	mortality	clin outcm	1 year	GCS	-	-	NA	No	patients who underwent emergency hematoma evacuation for EDH or SDH	215	Yes	HR	0.884	0.817	0.956	Low	mortality	GCS
Mahadewa.2018	Mahadewa	2018	clin	prosp cht	-	GOS	clin outcm	6 months	revised trauma score	clin outcm	within 1 hour of adm	NA	No	TBI with intracranial lesion found in CT scan	181	Yes	RR	2.9	1.98	4.28	Low	GOSE	RTS
Maeda.2019	Maeda	2019	clin	prosp cht	-	mortality	clin outcm	in hospital	TRISS	clin outcm	-	NA	No	a GCS score <=8 or GCS >8 with craniotomy	1091	-	AUC	0.75	0.72	0.79	Low	mortality	TRISS
Ma.2012	Ma	2012	clin	prosp cht	-	acute respiratory failure	clin outcm	within 2 days	GCS	clin outcm	-	NA	-	Glasgow Coma Scale (GCS) ≤ 12; adult	337	Yes	OR	0.788	0.681	0.913	Low	complications	GCS
Lv.2020	Lv	2020	clin	prosp cht	-	GOS	clin outcm	3 months	GCS	clin outcm	-	NA	No	GCS 3-8 and AIS other regions <2	146	Yes	OR	0.27	0.148	0.492	Low	GOSE	GCS
Lenartova.2007	Lenartova	2007	clin	retro cht	-	mortality	clin outcm	3 months	First GCS 3	clin outcm	-	observed mortality compared with predicted mortality according to TRISS	No	severe TBI (Glasgow Coma Scale score < 9)	396	No	other	0.82	NA	NA	Null	mortality	GCS
Lenartova.2007	Lenartova	2007	clin	retro cht	-	mortality	clin outcm	3 months	First GCS 4	clin outcm	-	NA	No	severe TBI (Glasgow Coma Scale score < 9)	396	No	other	1.13	NA	NA	Null	mortality	GCS
Lenartova.2007	Lenartova	2007	clin	retro cht	-	mortality	clin outcm	3 months	First GCS 5-6	clin outcm	-	NA	No	severe TBI (Glasgow Coma Scale score < 9)	396	No	other	1.4	NA	NA	Null	mortality	GCS
Lenartova.2007	Lenartova	2007	clin	retro cht	-	mortality	clin outcm	3 months	First GCS 7-8	clin outcm	-	NA	No	severe TBI (Glasgow Coma Scale score < 9)	396	No	other	0.84	NA	NA	Null	mortality	GCS
Lenartova.2007	Lenartova	2007	clin	retro cht	-	mortality	clin outcm	3 months	First GCS >8	clin outcm	-	NA	No	severe TBI (Glasgow Coma Scale score < 9)	396	No	other	2.69	NA	NA	Null	mortality	GCS
Lenartova.2007	Lenartova	2007	clin	retro cht	-	mortality	clin outcm	3 months	Pupils - normal	clin outcm	-	NA	No	severe TBI (Glasgow Coma Scale score < 9)	396	No	other	0.92	NA	NA	Null	mortality	pupil reactivity
Lenartova.2007	Lenartova	2007	clin	retro cht	-	mortality	clin outcm	3 months	Pupils -abnormal	clin outcm	-	NA	No	severe TBI (Glasgow Coma Scale score < 9)	396	No	other	1.04	NA	NA	Null	mortality	pupil reactivity
Lenartova.2007	Lenartova	2007	clin	retro cht	-	mortality	clin outcm	3 months	Pupils - dilated & fixed	clin outcm	-	NA	No	severe TBI (Glasgow Coma Scale score < 9)	396	No	other	1.23	NA	NA	Null	mortality	pupil reactivity
Lenartova.2007	Lenartova	2007	clin	retro cht	-	mortality	clin outcm	3 months	Respiratory rate - 0-9	clin outcm	-	NA	No	severe TBI (Glasgow Coma Scale score < 9)	396	No	other	1.01	NA	NA	Null	mortality	respiratory rate
Lenartova.2007	Lenartova	2007	clin	retro cht	-	mortality	clin outcm	3 months	Respiratory rate - 10-15	clin outcm	-	NA	No	severe TBI (Glasgow Coma Scale score < 9)	396	No	other	1.0	NA	NA	Null	mortality	respiratory rate
Lenartova.2007	Lenartova	2007	clin	retro cht	-	mortality	clin outcm	3 months	Respiratory rate - 16 - 30	clin outcm	-	NA	No	severe TBI (Glasgow Coma Scale score < 9)	396	No	other	0.9	NA	NA	Null	mortality	respiratory rate
Kraus.2000	Kraus	2000	clin	prosp cht	-	mortality	clin outcm	in hospital	GCS	clin outcm	-	increasing initial	No	TBI with GCS 3-12	795	Yes	OR	0.25	0.19	0.33	Low	mortality	GCS
Kraus.2000	Kraus	2000	clin	prosp cht	-	mortality	clin outcm	in hospital	Penetrating	clin outcm	-	ref blunt	No	TBI with GCS 3-12	795	Yes	OR	6.58	3.9	11.1	Low	mortality	Injury type
Kraus.2000	Kraus	2000	clin	prosp cht	-	mortality	clin outcm	in hospital	multiple trauma	clin outcm	-	NA	No	TBI with GCS 3-12	795	Yes	OR	0.82	0.56	1.2	Null	mortality	multiple trauma
Kraus.2000	Kraus	2000	clin	prosp cht	-	GOS 2-3	clin outcm	in hospital	GCS	clin outcm	admission	increasing initial	No	TBI with GCS 3-12	795	Yes	OR	0.81	0.76	0.86	Low	GOSE	GCS
Kraus.2000	Kraus	2000	clin	prosp cht	-	GOS 2-3	clin outcm	in hospital	multiple trauma	clin outcm	-	vs no	No	TBI with GCS 3-12	795	Yes	OR	1.02	0.62	1.67	Null	GOSE	multiple trauma
Jacobs.2013	Jacobs	2013	clin	prosp cht	-	death	-	3-6mo post	Pupil reactivity (vs. none) - one abnormal	-	-	NA	-	GCS<13	700	Yes	OR	1.4	0.5	3.6	Null	mortality	pupil reactivity
Jacobs.2013	Jacobs	2013	clin	prosp cht	-	death	-	3-6mo post	Pupil reactivity - both abnormal	-	-	NA	-	GCS<13	700	Yes	OR	6.0	2.3	15.9	High	mortality	pupil reactivity
Jacobs.2013	Jacobs	2013	clin	prosp cht	-	death	-	3-6mo post	hypotensive episode	-	-	NA	-	GCS<13	700	Yes	OR	2.9	1.3	6.4	Medium	mortality	blood pressure
Jacobs.2013	Jacobs	2013	clin	prosp cht	-	Unfavourable outcome (GOSE 1-4)	-	3-6mo post	hypotensive episode	-	-	NA	-	GCS<13	700	Yes	OR	3.7	1.7	8.3	Medium	GOSE	blood pressure
Jacobs.2013	Jacobs	2013	clin	prosp cht	-	Unfavourable outcome (GOSE 1-4)	-	3-6mo post	Pupil reactivity (vs. none) - one abnormal	-	-	NA	-	GCS<13	700	Yes	OR	1.2	0.5	2.9	Null	GOSE	pupil reactivity
Jacobs.2013	Jacobs	2013	clin	prosp cht	-	Unfavourable outcome (GOSE 1-4)	-	3-6mo post	Pupil reactivity - both abnormal	-	-	NA	-	GCS<13	700	Yes	OR	4.2	1.4	12.9	High	GOSE	pupil reactivity
Jacobs.2013	Jacobs	2013	clin	prosp cht	-	Unfavourable outcome (GOSE 2-4)	-	3-6mo post	hypotensive episode	-	-	NA	-	GCS<13	700	Yes	OR	3.3	1.3	8.7	Medium	GOSE	blood pressure
Jacobs.2010	Jacobs	2010	clin	retro cht	-	death	-	3-6mo post	GCS	-	-	NA	-	GCS<13	700	No	OR	0.8	0.77	0.9	Medium	mortality	GCS
Jacobs.2010	Jacobs	2010	clin	retro cht	-	unfavourable outcome	-	3-6mo post	GCS	-	-	NA	-	GCS<13	700	No	OR	0.85	0.8	0.9	Medium	GOSE	GCS
Kandregula.2019	Kandregula	2019	clin	retro cht	-	LOS	-	3-6mo post	pupil assymetry	-	-	NA	-	Paediatric EDH	201	No	rho	0.164	NA	NA	Medium	Length of stay	pupil reactivity
Kandregula.2019	Kandregula	2019	clin	retro cht	-	LOS	-	3-6mo post	GCS	-	initial	NA	-	Paediatric EDH	201	No	rho	0.35	NA	NA	Medium	Length of stay	GCS
Kandregula.2019	Kandregula	2019	clin	retro cht	-	GCS	-	discharge	pupil assymetry	-	-	NA	-	Paediatric EDH	201	No	rho	-0.287	NA	NA	Medium	GCS	pupil reactivity
Kandregula.2019	Kandregula	2019	clin	retro cht	-	GCS	-	discharge	GCS	-	-	NA	-	Paediatric EDH	201	No	rho	-0.366	NA	NA	Medium	GCS	GCS
Kandregula.2019	Kandregula	2019	clin	retro cht	-	GOS	-	3-6mo post	pupil assymetry	-	-	NA	-	Paediatric EDH	201	No	rho	-0.351	NA	NA	Medium	GOSE	pupil reactivity
Kandregula.2019	Kandregula	2019	clin	retro cht	-	GOS	-	3-6mo post	GCS	-	-	NA	-	Paediatric EDH	201	No	rho	-0.207	NA	NA	Medium	GOSE	GCS
Balakrishnan.2021	Balakrishnan	2021	clin	retro cht	-	mortality	-	discharge, ICU	Cardiac arrest	-	prior to PICU admission	NA	No	NA	2682	Yes	OR	13.9	8.4	22.8	Medium	mortality	complications
Balakrishnan.2021	Balakrishnan	2021	clin	retro cht	-	mortality	-	discharge, ICU	GCS Pupil (GCS-P) score	-	-	NA	No	NA	2682	Yes	OR	68.4	50.6	92.4	High	mortality	GCS
Balakrishnan.2021	Balakrishnan	2021	clin	retro cht	-	Unfavorable outcome - (PCPC>3 or increase by 2 or more above the baseline)	-	discharge, ICU	cardiac arrest	-	prior to PICU admission	NA	No	NA	2682	Yes	OR	12.7	3.4	47.2	Medium	PCPCS	complications
Balakrishnan.2021	Balakrishnan	2021	clin	retro cht	-	Unfavorable outcome - (PCPC>3 or increase by 2 or more above the baseline)	-	discharge, ICU	GCS-P <3	-	-	NA	No	NA	2682	Yes	OR	2.1	1.1	3.9	Medium	PCPCS	GCS
Balakrishnan.2021	Balakrishnan	2021	clin	retro cht	-	Unfavorable outcome - (PCPC>3 or increase by 2 or more above the baseline)	-	discharge, ICU	cardiac arrest	-	-	NA	No	NA	2682	Yes	OR	17.3	8.1	37.0	Medium	PCPCS	complications
Bath.2022	Bath	2022	clin	retro cht	-	Mortality	-	3 months	GCS-P <3	-	-	NA	No	NA	2045	Yes	OR	0.47	0.36	0.63	High	mortality	GCS
Bath.2022	Bath	2022	clin	retro cht	-	Mortality	-	3 months	GCS - 9-13 vs 14-15 (ref)	-	-	NA	No	NA	2045	Yes	OR	0.44	0.3	0.63	High	mortality	GCS
Bath.2022	Bath	2022	clin	retro cht	-	Mortality	-	3 months	GCS - <9 vs 14-15 (ref)	-	-	NA	No	NA	2045	Yes	OR	1.39	1.05	1.83	Medium	mortality	GCS
Bath.2022	Bath	2022	clin	retro cht	-	Mortality	-	3 months	SBP <100 vs. 100-179 (ref)	-	-	NA	No	NA	2045	Yes	OR	0.95	0.64	1.4	Null	mortality	blood pressure
Bath.2022	Bath	2022	clin	retro cht	-	Mortality	-	3 months	SBP >179 vs. 100-179 (ref)	-	-	NA	No	NA	2045	Yes	OR	1.76	1.16	2.67	Medium	mortality	blood pressure
Chen.2021	Chen	2021	clin	retro cht	-	GOS	clin outcm	discharge	systolic blood pressure	clin outcm	-	NA	No	Minor Traumatic Intracranial Hemorrhage - included presence of any intracranial hemorrhage that was observed in a cranial CT scan during an ED stay	534	Yes	OR	1.0	0.98	1.03	Null	GOSE	blood pressure
Chen.2021	Chen	2021	clin	retro cht	-	GOS	clin outcm	discharge	diastolic blood pressure	clin outcm	-	NA	No	Minor Traumatic Intracranial Hemorrhage - included presence of any intracranial hemorrhage that was observed in a cranial CT scan during an ED stay	534	Yes	OR	0.96	0.91	1.0	Null	GOSE	blood pressure
Chen.2021	Chen	2021	clin	retro cht	-	GOS	clin outcm	discharge	respiratory rate	clin outcm	-	NA	No	Minor Traumatic Intracranial Hemorrhage - included presence of any intracranial hemorrhage that was observed in a cranial CT scan during an ED stay	534	Yes	OR	1.52	1.05	2.2	Low	GOSE	respiratory rate
Chen.2021	Chen	2021	clin	retro cht	-	GOS	clin outcm	discharge	Trauma Injury Severity Score	clin outcm	-	NA	No	Minor Traumatic Intracranial Hemorrhage - included presence of any intracranial hemorrhage that was observed in a cranial CT scan during an ED stay	534	Yes	OR	0.0	0.0	5.31	Null	GOSE	ISS
Chen.A.2021	Chen.A	2021	clin	retro cht	-	coagulopathy	clin outcm	within 3 hours of adm	GCS	clin outcm	-	NA	No	open TBI	202	Yes	OR	0.72	0.536	0.967	Low	coagulopathy	GCS
